# Supplementary material for: B cells modulate lung antiviral inflammatory responses via the neurotransmitter acetylcholine
Source: Nat Immunol. 2025 Apr 22;26(5):775–89. doi: 10.1038/s41590-025-02124-8 (PMC12043518; doi:10.1038/s41590-025-02124-8)
Supplement: Supplementary file 3 — ScRNA-seq relative gene expression for cluster identification, differential gene expression and GSEA. [file 41590_2025_2124_MOESM3_ESM.xlsx]

## Sheet: Table of Primers Used
Gene name	Species	Source	Catalog #
sftpc	mus musculus	Invitrogen (thermofisher)	Mm00488144_m1
sftpa1	mus musculus	Invitrogen (thermofisher)	Mm00499170_m1
sftpb	mus musculus	Invitrogen (thermofisher)	Mm00455678_m1
sftpd	mus musculus	Invitrogen (thermofisher)	Mm00486060_m1
abca3	mus musculus	Invitrogen (thermofisher)	Mm00550501_m1
pdpn	mus musculus	Invitrogen (thermofisher)	Mm01348912_g1
hopx	mus musculus	Invitrogen (thermofisher)	Mm00558630_m1
krt5	mus musculus	Invitrogen (thermofisher)	Mm01305291_g1
krt8	mus musculus	Invitrogen (thermofisher)	Mm04209403_g1
Krt17	mus musculus	Invitrogen (thermofisher)	Mm00495207_m1
tnfa	mus musculus	Invitrogen (thermofisher)	Mm00443258_m1
il1b	mus musculus	Invitrogen (thermofisher)	Mm00434228_m1
il6	mus musculus	Invitrogen (thermofisher)	Mm00446190_m1
il10	mus musculus	Invitrogen (thermofisher)	Mm00439616_m1
csf2(gmcsf)	mus musculus	Invitrogen (thermofisher)	Mm01290062_m1
ccl2	mus musculus	Invitrogen (thermofisher)	Mm00441242_m1
ccl5	mus musculus	Invitrogen (thermofisher)	Mm01302427_m1
ccl11	mus musculus	Invitrogen (thermofisher)	Mm00441238_m1
cxcl1	mus musculus	Invitrogen (thermofisher)	Mm04207460_m1
cxcl10	mus musculus	Invitrogen (thermofisher)	Mm00445235_m1
gapdh	mus musculus	Invitrogen (thermofisher)	Mm99999915_g1
ifnab	mus musculus	Invitrogen (thermofisher)	Mm00439552_s1
ifny	mus musculus	Invitrogen (thermofisher)	Mm01168134_m1
ifna1	mus musculus	Invitrogen (thermofisher)	Mm03030145_gH

## Sheet: Table of antibodies used
Antibody reagent	Clone	Source
Anti-mouse CD3-AF700	17A2	BD Biosciences 561388
Anti-mouse CD4-PacBlue	GK1.5	Made in-house
Anti-mouse CD4-BIOT	GK1.5	Made in-house
Anti-mouse CD5-PE	53-7.3	Made in-house
Anti-mouse CD8a-PacBlue	53-6.7.3.1	Made in-house
Anti-mouse CD8a-BIOT	53-6.7.3.1	Made in-house
Anti-mouse CD9-BIOT	MZ3	BioLegend 124803
Anti-mouse CD11b Biotin	M1/70	Made in-house
Anti-mouse CD11b BV605	M1/70	BioLegend 101237
Anti-mouse CD11c-BUV737	N418	Invitrogen 3670-114-82
Anti-mouse CD19-PECF594	D3	BD Bioscience 562329
Anti-mouse CD19-BUV737	D3	BD Biosciences 612782
Anti-mouse CD19-BV786	D3	BD Biosciences 563333
Anti-mouse CD23 BV605	B3B4	BD Biosciences 747727
Anti-mouse CD24-BV711	M1/69	BD Biosciences 563450
Anti-mouse CD38-PE-DAZZLE594	90	BioLegend 102729
Anti-mouse CD43-APC	S7	BD Biosciences 560663
Anti-mouse CD43-BV650	S7	BD Biosciences 740464
Anti-mouse CD44-BV711	IM7	BioLegend 103057
Anti-mouse CD45R-BV605	RA3-6B2	BD Biosciences 563708
Anti-mouse CD45R-BUV661	RA3-6B2	BD Biosciences 612972
Anti-mouse CD64-APC-eF780	X54-5/7.1	Invitrogen 47-0641-82
Anti-mouse CD62L-PE	MEL-14	BioLegend 104407
Anti-mouse CD86-BV650	GL-1	BD Biosciences 564200
Anti-mouse CD90.2-BIOT	53-2.1	Made in-house
Anti-mouse CD90.2-PacBlue	53-2.1	Made in-house
Anti-mouse F4/80-BIOT	BM-8	Made in-house
Anti-mouse F4/80-PacBlue	BM-8	Made in-house
Anti-mouse F4/80-PECy5	BM-8	Biolegend 123111
Anti-mouse Ly6G/C-PacBlue	RB6-8C5 or Gr-1	Made in-house
Anti-mouse Ly6G/C-BIOT	RB6-8C5 or Gr-1	Made in-house
Anti-mouse Ly6G-BV421	1A8	BioLegend 127627
Anti-mouse NK1.1-PacBlue	PK136	Made in-house
Anti-mouse NK1.1-BIOT	PK136	Made in-house
Anti-mouse IgM-APC	331	Made in-house
Anti-mouse IgM-FITC	331	Made in-house
Anti-mouse IgM-APC-Cy7	331	Made in-house
Anti-mouse CD137 BV605	281-2	BD Biosciences 563147
Anti-mouse IRF4-PECy7	IRF4.3E4	Biolegend 646413
Anti-mouse IRF8-PerCP-eF710	V3GYWCH	Invitrogen 46-9852-82
Anti-mouse CD95-BUV395	Jo2	BD Biosciences 740254
Anti-mouse TACI-PE	8F10	BioLegend 133403
Anti-mouse TACI-BV421	8F10	BD Biosciences 742840
Anti-mouse CD49b-BIOT	DX5	BD Biosciences 553856
Anti-mouse Ly-51-PE	BP-1	BioLegend 108307
Anti-mouse SiglecF-PerCP-eF710	1RNM44N	Invitrogen 46-1702-82
Anti-mouse TNFa-FITC	MP6-XT22	BD Biosciences 554418
Anti-mouse Ly6C-BV785	HK1.4	BioLegend 128041
Anti-mouse CD45.1-BUV395	A20	BD Biosciences 565212
Anti-mouse CD45.2-BUV661	104	BD Biosciences 741516

## Sheet: Supplemtental_Data_1 (clusters)
p_val	avg_log2FC	pct.1	pct.2	p_val_adj	cluster	gene			Top 40 genes for each cluster
0	7.14633	0.985	0.157	0	9	Gsn
0	7.12196	0.977	0.02	0	9	Mgp			Cluster 9	p_val	avg_log2FC	pct.1	pct.2	p_val_adj	cluster	gene
0	6.09501	0.694	0.004	0	9	Dcn				0	7.14633	0.985	0.157	0	9	Gsn
0	5.04855	0.955	0.003	0	9	Col3a1				0	7.12196	0.977	0.02	0	9	Mgp
0	4.37581	0.898	0.002	0	9	Col1a2				0	6.09501	0.694	0.004	0	9	Dcn
0	4.18922	0.411	0.002	0	9	Hhip				0	5.04855	0.955	0.003	0	9	Col3a1
0	4.17131	0.966	0.019	0	9	Sparc				0	4.37581	0.898	0.002	0	9	Col1a2
0	4.15638	0.664	0.005	0	9	Clec3b				0	4.18922	0.411	0.002	0	9	Hhip
0	4.14679	0.917	0.002	0	9	Col1a1				0	4.17131	0.966	0.019	0	9	Sparc
0	4.14287	0.653	0.006	0	9	Inmt				0	4.15638	0.664	0.005	0	9	Clec3b
0	4.03366	0.902	0.02	0	9	Timp3				0	4.14679	0.917	0.002	0	9	Col1a1
0	3.94638	0.917	0.002	0	9	Serping1				0	4.14287	0.653	0.006	0	9	Inmt
0	3.92937	0.958	0.004	0	9	Bgn				0	4.03366	0.902	0.02	0	9	Timp3
0	3.80392	0.928	0.007	0	9	Ltbp4				0	3.94638	0.917	0.002	0	9	Serping1
0	3.7961	0.936	0.006	0	9	Sparcl1				0	3.92937	0.958	0.004	0	9	Bgn
0	3.74529	0.875	0.012	0	9	Fmo2				0	3.80392	0.928	0.007	0	9	Ltbp4
0	3.64135	0.898	0.009	0	9	Pcolce2				0	3.7961	0.936	0.006	0	9	Sparcl1
0	3.61046	0.94	0.002	0	9	Rarres2				0	3.74529	0.875	0.012	0	9	Fmo2
0	3.60661	0.751	0.003	0	9	Ogn				0	3.64135	0.898	0.009	0	9	Pcolce2
0	3.54116	0.902	0.049	0	9	Plpp3				0	3.61046	0.94	0.002	0	9	Rarres2
0	3.4568	0.819	0.006	0	9	Eln				0	3.60661	0.751	0.003	0	9	Ogn
0	3.42422	0.902	0.141	0	9	Plxdc2				0	3.54116	0.902	0.049	0	9	Plpp3
0	3.39473	0.604	0.002	0	9	Mfap4				0	3.4568	0.819	0.006	0	9	Eln
0	3.38614	0.645	0.014	0	9	Cfh				0	3.42422	0.902	0.141	0	9	Plxdc2
0	3.33516	0.694	0.007	0	9	Igfbp6				0	3.39473	0.604	0.002	0	9	Mfap4
0	3.31606	0.977	0.036	0	9	Igfbp7				0	3.38614	0.645	0.014	0	9	Cfh
0	3.30976	0.811	0.001	0	9	Mfap5				0	3.33516	0.694	0.007	0	9	Igfbp6
0	3.28667	0.894	0.028	0	9	Nfib				0	3.31606	0.977	0.036	0	9	Igfbp7
0	3.28113	0.543	0.035	0	9	C3				0	3.30976	0.811	0.001	0	9	Mfap5
0	3.25509	0.875	0.074	0	9	Pbx1				0	3.28667	0.894	0.028	0	9	Nfib
0	3.22752	0.887	0.012	0	9	Rbms3				0	3.28113	0.543	0.035	0	9	C3
0	3.12615	0.709	0.01	0	9	Gpx3				0	3.25509	0.875	0.074	0	9	Pbx1
0	3.11612	0.751	0.002	0	9	Dpt				0	3.22752	0.887	0.012	0	9	Rbms3
0	3.11262	0.758	0.003	0	9	Fbln1				0	3.12615	0.709	0.01	0	9	Gpx3
0	3.0948	0.657	0.003	0	9	Gpc3				0	3.11612	0.751	0.002	0	9	Dpt
0	3.07543	0.483	0.001	0	9	Aspn				0	3.11262	0.758	0.003	0	9	Fbln1
0	3.05308	0.932	0.139	0	9	Ctsl				0	3.0948	0.657	0.003	0	9	Gpc3
0	3.04184	0.491	0.001	0	9	Lum				0	3.07543	0.483	0.001	0	9	Aspn
0	3.02091	0.891	0.135	0	9	Timp2				0	3.05308	0.932	0.139	0	9	Ctsl
0	2.96874	0.819	0.006	0	9	Lama2				0	3.04184	0.491	0.001	0	9	Lum
0	2.92987	0.842	0.007	0	9	Fstl1				0	3.02091	0.891	0.135	0	9	Timp2
0	2.90965	0.751	0.006	0	9	Nbl1				0	2.96874	0.819	0.006	0	9	Lama2
0	2.89519	0.898	0.018	0	9	Cd63
0	2.86677	0.475	0.01	0	9	Limch1			Cluster 7	p_val	avg_log2FC	pct.1	pct.2	p_val_adj	cluster	gene
0	2.86155	0.423	0.009	0	9	Enpp2				0	5.79238	0.944	0.007	0	7	Cldn5
0	2.76294	0.626	0.001	0	9	Aebp1				0	5.33136	0.941	0.012	0	7	Ramp2
0	2.75211	0.634	0.001	0	9	Abca8a				0	5.24173	0.75	0.026	0	7	Igfbp7
0	2.7454	0.77	0.003	0	9	Fbn1				0	5.11733	0.717	0.016	0	7	Emp2
0	2.73896	0.747	0.047	0	9	Cebpd				0	4.73834	0.944	0.236	0	7	Calcrl
0	2.73042	0.755	0.028	0	9	Prkg1				0	4.70652	0.931	0.006	0	7	Cdh5
0	2.72376	0.823	0.019	0	9	Serpinh1				0	4.56101	0.835	0.006	0	7	Cyp4b1
0	2.71082	0.86	0.091	0	9	Nfia				0	4.50561	0.906	0.041	0	7	Ly6c1
0	2.69609	0.649	0.001	0	9	Pdgfra				0	4.49951	0.717	0.011	0	7	Car4
0	2.69336	0.242	0.003	0	9	Npnt				0	4.39205	0.81	0.004	0	7	Kdr
0	2.68765	0.826	0.008	0	9	Fhl1				0	4.36478	0.912	0.012	0	7	Tmem100
0	2.68283	0.834	0.001	0	9	Sod3				0	4.33846	0.926	0.007	0	7	Adgrf5
0	2.67034	0.381	0.015	0	9	Pi16				0	4.30121	0.916	0.087	0	7	Cd36
0	2.6677	0.675	0.004	0	9	Col14a1				0	4.19215	0.773	0.011	0	7	Prickle2
0	2.66298	0.823	0.007	0	9	Colec12				0	4.18419	0.941	0.007	0	7	Egfl7
0	2.6152	0.498	0.003	0	9	Ccn1				0	4.16329	0.865	0.048	0	7	Nrp1
0	2.61346	0.491	0.001	0	9	Igfbp3				0	4.14343	0.897	0.032	0	7	Acvrl1
0	2.59366	0.419	0.005	0	9	Mustn1				0	4.13043	0.897	0.25	0	7	Icam2
0	2.57476	0.875	0.098	0	9	Pam				0	4.04435	0.912	0.004	0	7	Tspan7
0	2.57439	0.709	0.018	0	9	Cped1				0	3.98113	0.937	0.031	0	7	Epas1
0	2.56742	0.608	0.006	0	9	Slit3				0	3.92336	0.888	0.033	0	7	Hpgd
0	2.56171	0.777	0.007	0	9	Tnxb				0	3.9118	0.829	0.011	0	7	Scn7a
0	2.54404	0.955	0.101	0	9	Ifitm3				0	3.81665	0.773	0.01	0	7	Kitl
0	2.52357	0.325	0.001	0	9	Igfbp5				0	3.78583	0.953	0.428	0	7	Ly6a
0	2.52342	0.823	0.007	0	9	Mxra8				0	3.77839	0.619	0.003	0	7	Ednrb
0	2.52043	0.819	0.001	0	9	Col6a1				0	3.73404	0.739	0.014	0	7	Pmp22
0	2.51858	0.864	0.003	0	9	Fxyd1				0	3.68198	0.89	0.096	0	7	App
0	2.51039	0.777	0.001	0	9	Prelp				0	3.67853	0.887	0.013	0	7	Cavin2
0	2.49534	0.638	0.06	0	9	Pid1				0	3.67248	0.881	0.006	0	7	Fmo1
0	2.49124	0.34	0.004	0	9	Tagln				0	3.65089	0.87	0.002	0	7	Ecscr
0	2.49008	0.826	0.043	0	9	Nupr1				0	3.62498	0.866	0.003	0	7	Aqp1
0	2.47004	0.747	0.001	0	9	Col6a3				0	3.56882	0.906	0.014	0	7	Cav1
0	2.46698	0.864	0.089	0	9	Gstm1				0	3.55094	0.894	0.019	0	7	Eng
0	2.46559	0.755	0.002	0	9	Pcolce				0	3.53439	0.857	0.041	0	7	Thbd
0	2.46104	0.792	0.003	0	9	Nr2f2				0	3.4512	0.891	0.091	0	7	Bmpr2
0	2.4471	0.743	0.018	0	9	Rnase4				0	3.43835	0.607	0.006	0	7	Fibin
0	2.43246	0.758	0.007	0	9	Mir99ahg				0	3.37387	0.866	0.011	0	7	Slc9a3r2
0	2.42891	0.649	0.018	0	9	Prex2				0	3.37245	0.847	0.007	0	7	Slco2a1
0	2.42876	0.902	0.056	0	9	Lrp1				0	3.34421	0.872	0.03	0	7	Crip2
0	2.42566	0.713	0.02	0	9	Abi3bp				0	3.31891	0.919	0.269	0	7	Ehd4
0	2.41796	0.826	0.003	0	9	Col5a2
0	2.41792	0.532	0.001	0	9	Cygb			Cluster 4	p_val	avg_log2FC	pct.1	pct.2	p_val_adj	cluster	gene
0	2.41394	0.713	0.001	0	9	C1s1				0	5.24888	0.966	0.107	0	4	Lyz2
0	2.40049	0.464	0.008	0	9	Gpc6				0	4.30434	0.934	0.069	0	4	Ifitm3
0	2.36428	0.698	0.003	0	9	Pdzrn3				0	3.59092	0.914	0.076	0	4	Lst1
0	2.35586	0.766	0.005	0	9	Bicc1				0	3.55242	0.991	0.635	0	4	Cst3
0	2.3551	0.668	0.058	0	9	Mettl7a1				0	3.52189	0.878	0.295	0	4	Apoe
0	2.34396	0.898	0.137	0	9	Nedd4				0	3.39385	0.983	0.222	0	4	Ctsb
0	2.33403	0.449	0.002	0	9	Serpinf1				0	3.08226	0.989	0.519	0	4	Psap
0	2.33064	0.872	0.024	0	9	Pmp22				0	3.07612	0.865	0.095	0	4	S100a4
0	2.31363	0.721	0.015	0	9	Ptprd				0	3.06152	0.843	0.004	0	4	Adgre4
0	2.31234	0.694	0.055	0	9	Tmem176b				0	3.05531	0.885	0.03	0	4	Slc8a1
0	2.30553	0.932	0.093	0	9	Ifitm2				0	3.05254	0.92	0.061	0	4	Ifitm2
0	2.29646	0.792	0.003	0	9	Lama4				0	3.05193	0.943	0.511	0	4	Cebpb
0	2.29437	0.766	0.004	0	9	Rbp1				0	3.00248	0.954	0.315	0	4	Cybb
0	2.28613	0.845	0.101	0	9	Tgfbr3				0	2.98575	0.92	0.015	0	4	Csf1r
0	2.24797	0.732	0.003	0	9	Loxl1				0	2.84799	0.906	0.306	0	4	Gngt2
0	2.24045	0.668	0.014	0	9	9530026P05Rik				0	2.76641	0.98	0.624	0	4	Gpx1
0	2.23496	0.758	0.023	0	9	Dlc1				0	2.76102	0.883	0.142	0	4	Ms4a6c
0	2.23175	0.766	0.023	0	9	Ghr				0	2.65635	0.893	0.016	0	4	Clec4a3
0	2.23173	0.774	0.001	0	9	Col6a2				0	2.57924	0.911	0.034	0	4	Alox5ap
0	2.22547	0.611	0.001	0	9	Spon2				0	2.56919	0.893	0.025	0	4	Pid1
0	2.21833	0.755	0.004	0	9	C1qtnf7				0	2.56874	0.825	0.276	0	4	Dusp16
0	2.21479	0.811	0.105	0	9	Rora				0	2.5556	0.915	0.059	0	4	Fgr
0	2.21324	0.819	0.019	0	9	Selenom				0	2.51866	0.915	0.347	0	4	Itgal
0	2.21093	0.328	0.013	0	9	Csmd1				0	2.50717	0.899	0.011	0	4	Cd300a
0	2.20849	0.543	0.022	0	9	Cd34				0	2.46891	0.97	0.322	0	4	Cd44
0	2.20533	0.691	0.004	0	9	Zfpm2				0	2.4623	0.701	0.021	0	4	Il1b
0	2.19868	0.642	0.001	0	9	Nox4				0	2.45245	0.902	0.19	0	4	Msrb1
0	2.19259	0.774	0.021	0	9	Lhfp				0	2.44797	0.883	0.096	0	4	Gsr
0	2.18914	0.804	0.052	0	9	Cd302				0	2.40101	0.697	0.003	0	4	Apoc2
0	2.18113	0.623	0.023	0	9	Mylk				0	2.38982	0.734	0.016	0	4	Ear2
0	2.15794	0.702	0.003	0	9	Crispld2				0	2.38706	0.898	0.143	0	4	Lgals3
0	2.1563	0.381	0.001	0	9	Grem2				0	2.37502	0.873	0.017	0	4	Cd300c2
0	2.14897	0.562	0.006	0	9	Aldh1a1				0	2.35187	0.96	0.599	0	4	Sat1
0	2.10816	0.785	0.024	0	9	Cald1				0	2.33151	0.954	0.267	0	4	Spi1
0	2.1052	0.706	0.032	0	9	Ecm1				0	2.32705	0.865	0.004	0	4	Clec4a1
0	2.09537	0.219	0.003	0	9	Acta2				0	2.31448	0.779	0.035	0	4	Ace
0	2.09144	0.555	0.012	0	9	Cacnb2				0	2.31053	0.867	0.03	0	4	Mpeg1
0	2.09081	0.649	0.05	0	9	Tmem176a				0	2.30237	0.782	0.021	0	4	Gda
0	2.0874	0.525	0.008	0	9	Cdh11				0	2.29303	0.86	0.492	0	4	Plac8
0	2.084	0.808	0.05	0	9	Cpq				0	2.28896	0.857	0.09	0	4	Gab2
0	2.08337	0.808	0.059	0	9	Nfix				0	1.40028	0.649	0.022	0	4	Adgre1
0	2.07691	0.525	0.001	0	9	Bmp5				0	0.679859	0.351	0.006	0	4	Fcgr1
0	2.07599	0.732	0.002	0	9	Sdc2				0	1.67177	0.829	0.114	0	4	Itgam
0	2.05757	0.509	0.005	0	9	Robo2				0	0.786145	0.432	0.053	0	4	Itgax
0	2.05566	0.509	0.006	0	9	Pcsk5
0	2.05019	0.517	0.034	0	9	G0s2
0	2.04667	0.577	0.024	0	9	Cp			Cluster 13	p_val	avg_log2FC	pct.1	pct.2	p_val_adj	cluster	gene
0	2.03674	0.702	0.003	0	9	Ptgis				0	6.84084	1	0.009	0	13	Pf4
0	2.03456	0.381	0.018	0	9	Thbs1				0	6.59271	0.993	0.037	0	13	Nrgn
0	2.0329	0.604	0.001	0	9	Mmp2				0	6.31665	0.986	0.037	0	13	Gng11
0	2.03253	0.694	0.029	0	9	Tns1				0	5.58847	0.964	0.003	0	13	Ppbp
0	2.02972	0.536	0.021	0	9	Fn1				0	4.76777	0.826	0.008	0	13	Clec1b
0	2.01855	0.698	0.012	0	9	Hmcn1				0	4.48667	0.783	0.006	0	13	Itga2b
0	2.01802	0.374	0.015	0	9	Lsamp				0	4.37823	0.826	0.002	0	13	Gp9
0	2.01754	0.223	0	0	9	Mmp3				0	4.36798	0.804	0.007	0	13	Myl9
0	2.0102	0.408	0.001	0	9	C7				0	3.84751	0.688	0.002	0	13	Alox12
0	1.993	0.57	0.011	0	9	Naaladl2				0	3.7866	0.761	0.025	0	13	Clu
0	1.98514	0.581	0.02	0	9	Cacna1c				0	3.47555	0.601	0.018	0	13	Thbs1
0	1.9725	0.287	0.006	0	9	Itga8				0	3.28718	0.536	0.001	0	13	Treml1
0	1.97061	0.785	0.029	0	9	Col4a1				0	3.20222	0.543	0.025	0	13	Parvb
0	1.96266	0.66	0.001	0	9	Prdm6				0	3.16872	0.565	0.002	0	13	Gchfr
0	1.95504	0.491	0.001	0	9	Dpep1				0	3.00254	0.486	0.001	0	13	Gp5
0	1.94624	0.774	0.059	0	9	Auts2				0	2.62431	0.486	0.014	0	13	Fhl1
0	1.9437	0.645	0	0	9	Gas1				0	2.52665	0.391	0.012	0	13	F5
0	1.91816	0.645	0.005	0	9	Igf1				0	2.19257	0.304	0.002	0	13	Tmem40
0	1.91591	0.623	0.005	0	9	Adamts2				0	2.18079	0.319	0.006	0	13	Snca
0	1.91251	0.77	0.015	0	9	Antxr1				0	2.12512	0.341	0.007	0	13	Cdc42ep5
0	1.90521	0.43	0.023	0	9	Hspb1				0	2.08931	0.268	0	0	13	Mpig6b
0	1.89847	0.698	0.01	0	9	Gulp1				0	2.05087	0.283	0.001	0	13	Mmrn1
0	1.88861	0.457	0.002	0	9	Ppp1r14a				0	1.9602	0.297	0.001	0	13	Tubb1
0	1.87914	0.63	0.006	0	9	C1ra				0	1.92151	0.268	0.001	0	13	Gp6
0	1.87126	0.679	0.019	0	9	Tshz2				0	1.91748	0.268	0.003	0	13	Rbpms2
0	1.87059	0.506	0.013	0	9	Mamdc2				0	1.55482	0.167	0	0	13	Gp1ba
0	1.86642	0.392	0.002	0	9	Fbln2				0	1.32232	0.196	0.001	0	13	Gm30411
0	1.86107	0.63	0.004	0	9	Mir100hg				0	1.28295	0.159	0	0	13	Ly6g6c
0	1.85909	0.309	0	0	9	Ccl11				0	1.18954	0.152	0	0	13	Gm13431
0	1.84979	0.555	0.036	0	9	Angpt1				0	0.969846	0.123	0	0	13	Gm11274
0	1.84678	0.589	0.002	0	9	Ism1				3.05e-293	2.15182	0.355	0.011	9.86e-289	13	P2ry12
0	1.8286	0.721	0.068	0	9	Pard3b				9.35e-280	2.01309	0.268	0.006	3.02e-275	13	Pls1
0	1.82713	0.713	0.002	0	9	Ddr2				5.19e-279	1.07099	0.123	0.001	1.68e-274	13	Gm48905
0	1.82666	0.657	0.057	0	9	Thbd				3.74e-272	4.18257	0.833	0.075	1.21e-267	13	Ctla2b
0	1.8257	0.408	0.003	0	9	Ccn2				2.12e-269	1.46735	0.188	0.003	6.83e-265	13	P2rx1
0	1.82214	0.445	0.007	0	9	Cxcl12				5.42e-262	1.11877	0.138	0.001	1.75e-257	13	Gm27007
0	1.81365	0.562	0.005	0	9	Olfml3				3.93e-260	1.07282	0.13	0.001	1.27e-255	13	Sytl4
0	1.80534	0.751	0.036	0	9	Rcn3				1.31e-258	1.8594	0.261	0.006	4.24e-254	13	Gucy1b1
0	1.79987	0.668	0.004	0	9	Gas6				9.33e-229	7.16268	1	0.147	3.01e-224	13	Ctla2a
0	1.79931	0.498	0.001	0	9	Efemp1				1.56e-226	2.85607	0.543	0.034	5.04e-222	13	Cavin2
0	1.79923	0.732	0.058	0	9	Mgst1
0	1.79354	0.585	0.027	0	9	Magi2			Cluster 11	p_val	avg_log2FC	pct.1	pct.2	p_val_adj	cluster	gene
0	1.77386	0.411	0.002	0	9	Slit2				0	3.60652	0.624	0.008	0	11	Cntnap2
0	1.76029	0.419	0.02	0	9	Shroom3				0	3.43408	0.628	0.017	0	11	Ptprd
0	1.7557	0.532	0.008	0	9	Pcdh7				0	3.40206	0.653	0.048	0	11	Lrp1b
0	1.7531	0.611	0.003	0	9	Ecm2				0	3.38707	0.612	0.027	0	11	Magi2
0	1.74929	0.891	0.109	0	9	App				0	3.32404	0.599	0.009	0	11	Dlg2
0	1.74468	0.547	0.001	0	9	Tcf21				0	3.30007	0.579	0.013	0	11	Lsamp
0	1.74302	0.615	0.033	0	9	Slc43a3				0	3.25505	0.566	0.021	0	11	Dmd
0	1.74257	0.396	0.003	0	9	Gm13889				0	3.20415	0.554	0.008	0	11	Pcdh15
0	1.74072	0.687	0.01	0	9	Cavin3				0	3.14482	0.566	0.023	0	11	Macrod2
0	1.73255	0.766	0.077	0	9	Fndc3b				0	3.14245	0.554	0.011	0	11	Csmd1
0	1.72578	0.649	0.002	0	9	Atp1a2				0	3.09889	0.537	0.006	0	11	Nrxn3
0	1.7236	0.389	0.011	0	9	Cdo1				0	3.09395	0.529	0.017	0	11	Dlgap1
0	1.72064	0.521	0.001	0	9	Meg3				0	3.08366	0.545	0.008	0	11	Ctnna3
0	1.72013	0.585	0.04	0	9	Nid1				0	3.07926	0.529	0.014	0	11	Grid2
0	1.71863	0.547	0.005	0	9	Adamts1				0	2.98748	0.533	0.029	0	11	Prkn
0	1.71137	0.762	0.025	0	9	Fermt2				0	2.98204	0.496	0.005	0	11	Asic2
0	1.71035	0.577	0.001	0	9	Islr				0	2.97167	0.483	0.007	0	11	Cdh13
0	1.70567	0.619	0.01	0	9	Gpm6b				0	2.96667	0.533	0.006	0	11	Rbfox1
0	1.68711	0.623	0.002	0	9	Htra1				0	2.91174	0.517	0.017	0	11	Rbms3
0	1.66179	0.347	0.002	0	9	Ces1d				0	2.90872	0.475	0.008	0	11	Opcml
0	1.64798	0.691	0.026	0	9	Scn7a				0	2.85336	0.455	0.007	0	11	Gpc5
0	1.64692	0.509	0.01	0	9	Fndc1				0	2.83446	0.446	0.004	0	11	Ank3
0	1.62614	0.268	0.004	0	9	Cdh4				0	2.83354	0.496	0.026	0	11	Anks1b
0	1.6112	0.653	0.007	0	9	Grb10				0	2.81646	0.314	0.002	0	11	Col4a3
0	1.60841	0.6	0.021	0	9	Selenbp1				0	2.80961	0.223	0.004	0	11	Gm10800
0	1.60702	0.494	0.018	0	9	Ntn4				0	2.80101	0.483	0.006	0	11	Dpp10
0	1.60407	0.325	0.001	0	9	C4b				0	2.78156	0.459	0.006	0	11	Lrrc4c
0	1.60247	0.611	0.007	0	9	Ms4a4d				0	2.77942	0.471	0.006	0	11	Galntl6
0	1.59999	0.642	0.012	0	9	Fgfr1				0	2.7734	0.459	0.003	0	11	Dab1
0	1.5981	0.596	0.02	0	9	Snhg18				0	2.76409	0.442	0.008	0	11	Agbl4
0	1.59471	0.109	0.001	0	9	Ptn				0	2.74873	0.442	0.008	0	11	Il1rapl2
0	1.59468	0.657	0.002	0	9	Col5a1				0	2.74636	0.426	0.003	0	11	Tenm2
0	1.59166	0.638	0.005	0	9	Cacna2d1				0	2.73746	0.43	0.009	0	11	Epha6
0	1.58255	0.713	0.043	0	9	Dst				0	2.70152	0.417	0.007	0	11	Frmpd4
0	1.57803	0.517	0.004	0	9	Adh1				0	2.70095	0.434	0.009	0	11	Cntn5
0	1.57456	0.698	0.053	0	9	Mfge8				0	2.69476	0.438	0.01	0	11	Nrg1
0	1.57167	0.589	0.002	0	9	Egfr				0	2.69227	0.455	0.007	0	11	Sdk1
0	1.56525	0.626	0.003	0	9	Dkk3				0	2.67199	0.405	0.002	0	11	Ptprt
0	1.56411	0.54	0.002	0	9	Bnc2				0	2.65569	0.405	0.003	0	11	Nrg3
0	1.55429	0.649	0.038	0	9	Il11ra1				0	2.62545	0.442	0.006	0	11	Lingo2
0	1.55214	0.54	0.002	0	9	Lamb1
0	1.54836	0.698	0.032	0	9	Meis1			Cluster 15	p_val	avg_log2FC	pct.1	pct.2	p_val_adj	cluster	gene
0	1.5435	0.634	0.013	0	9	Prnp				0	3.28881	0.981	0.003	0	15	Il1rl1
0	1.54338	0.54	0.008	0	9	Myh10				0	2.88433	0.712	0.007	0	15	Dach2
0	1.54004	0.517	0.008	0	9	Ccdc80				0	2.7525	0.635	0.003	0	15	Stab2
0	1.53013	0.457	0.002	0	9	Vcam1				0	2.43694	0.827	0.006	0	15	Cntn1
0	1.52695	0.679	0.046	0	9	Crip2				0	2.36213	0.827	0.02	0	15	Pard3
0	1.52384	0.415	0.003	0	9	Unc5c				0	2.34618	0.827	0.02	0	15	Ptpn13
0	1.52165	0.657	0.006	0	9	Mmp14				0	2.08927	0.769	0.007	0	15	Hlf
0	1.51891	0.434	0.014	0	9	Serpine2				0	2.05721	0.692	0.003	0	15	Arg1
0	1.51142	0.211	0.002	0	9	Cxcl14				0	2.05208	0.808	0.015	0	15	Il2ra
0	1.50626	0.34	0.002	0	9	Scara5				0	2.04577	0.346	0.002	0	15	Csf2
0	1.49938	0.592	0.038	0	9	Ckb				0	2.03855	0.885	0.019	0	15	Ltb4r1
0	1.49652	0.536	0.001	0	9	Ednra				0	1.76098	0.462	0.002	0	15	1700113H08Rik
0	1.48868	0.487	0.009	0	9	Palld				0	1.54326	0.577	0.009	0	15	Rnf128
0	1.47619	0.577	0.019	0	9	Rhoj				0	1.51979	0.635	0.005	0	15	Gm6213
0	1.47475	0.494	0.001	0	9	Tbx4				0	1.39528	0.577	0.004	0	15	Amph
0	1.46528	0.683	0.023	0	9	Mxra7				0	1.37732	0.481	0.003	0	15	Ccr8
0	1.45602	0.196	0.001	0	9	Cyp2e1				0	1.36445	0.596	0.011	0	15	Slc7a8
0	1.4522	0.506	0.002	0	9	Abcc9				0	1.33	0.519	0.002	0	15	Olfr1259
0	1.44845	0.558	0.006	0	9	Plat				0	1.2849	0.615	0.003	0	15	Pcsk1
0	1.44834	0.562	0.001	0	9	Medag				0	0.89588	0.442	0.005	0	15	Bmp7
0	1.44799	0.521	0.014	0	9	Stard13				0	0.81522	0.327	0.002	0	15	Gm20627
0	1.44643	0.532	0.002	0	9	Adcy2				0	0.788529	0.365	0.002	0	15	Krt83
0	1.44602	0.638	0.017	0	9	Pkd2				0	0.770134	0.365	0.002	0	15	Vipr2
0	1.44321	0.619	0.006	0	9	Ltbp3				0	0.73663	0.269	0	0	15	Il5
0	1.44165	0.6	0.004	0	9	Lpar1				0	0.371976	0.173	0	0	15	Gm16271
0	1.43721	0.615	0.02	0	9	Sh3d19				1.6e-307	0.706425	0.346	0.004	5.16e-303	15	Slc6a13
0	1.43557	0.642	0.014	0	9	Sgce				3.81e-305	1.56772	0.654	0.014	1.23e-300	15	Kit
0	1.43463	0.509	0.001	0	9	Olfml2b				1.03e-281	0.266735	0.135	0	3.33e-277	15	Gm49890
0	1.42964	0.491	0.014	0	9	Fbxl7				2.07e-273	0.924487	0.404	0.006	6.68e-269	15	Ccdc184
0	1.42495	0.513	0.021	0	9	Dmd				1.82e-270	1.57814	0.212	0.001	5.86e-266	15	Ccl1
0	1.42471	0.532	0.007	0	9	Ltbp1				7.69e-235	2.39206	0.827	0.032	2.48e-230	15	Cxcr6
0	1.41591	0.408	0.001	0	9	Entpd2				1.17e-228	2.57654	0.346	0.005	3.78e-224	15	Areg
0	1.40882	0.657	0.017	0	9	Ryk				1.17e-227	0.801431	0.327	0.005	3.77e-223	15	Shank2
0	1.39856	0.479	0.019	0	9	Tbx2				1.58e-223	0.366912	0.192	0.001	5.11e-219	15	Olfr1258
0	1.3979	0.434	0.007	0	9	Negr1				4.66e-222	0.352127	0.212	0.002	1.5e-217	15	Stc2
0	1.39575	0.532	0.003	0	9	Sulf1				1.24e-207	1.10133	0.404	0.008	4.01e-203	15	Adam12
0	1.39511	0.547	0.009	0	9	Spry1				2.82e-201	0.463707	0.192	0.002	9.11e-197	15	Moxd1
0	1.39464	0.472	0.003	0	9	Htra3				1.46e-194	0.260777	0.135	0.001	4.71e-190	15	Nmur1
0	1.38979	0.547	0.026	0	9	Emp1				1.16e-186	1.19462	0.442	0.011	3.75e-182	15	Tcrg-C4
0	1.37896	0.517	0.032	0	9	Fmnl2				5.07e-186	1.19063	0.442	0.011	1.64e-181	15	Cysltr1
0	1.37497	0.619	0.009	0	9	Gstm2
0	1.37442	0.196	0	0	9	Cilp			Cluster 12	p_val	avg_log2FC	pct.1	pct.2	p_val_adj	cluster	gene
0	1.37046	0.555	0.038	0	9	Tmtc1				0	8.12265	0.943	0.084	0	12	Hbb-bt
0	1.37017	0.543	0.007	0	9	Sgcd				0	2.82378	0.766	0.005	0	12	Alas2
0	1.36422	0.351	0.009	0	9	Ifitm1				0	2.08166	0.624	0.004	0	12	Snca
0	1.36107	0.558	0.008	0	9	Zfp521				0	0.558637	0.184	0.001	0	12	Gypa
0	1.35917	0.623	0.003	0	9	Gstt1				0	0.534496	0.177	0	0	12	Slc4a1
0	1.35823	0.491	0.006	0	9	Vcan				0	0.467854	0.156	0	0	12	Apol11b
0	1.35277	0.562	0.042	0	9	Lima1				1.68e-237	8.6683	1	0.146	5.42e-233	12	Hba-a2
0	1.35038	0.626	0.058	0	9	Thra				6.13e-221	8.72242	1	0.159	1.98e-216	12	Hba-a1
0	1.34952	0.592	0.034	0	9	Ddah2				2.95e-212	1.38296	0.624	0.05	9.53e-208	12	Ube2l6
0	1.34808	0.608	0.036	0	9	Gng11				4.99e-135	2.44887	0.66	0.091	1.61e-130	12	Bpgm
0	1.34645	0.54	0.001	0	9	Igsf10				6.81e-131	1.14611	0.348	0.024	2.2e-126	12	Rsad2
0	1.34064	0.358	0.009	0	9	Adamtsl1				4.08e-123	9.2666	1	0.369	1.32e-118	12	Hbb-bs
0	1.33404	0.46	0.001	0	9	Adamts5				1.06e-122	1.4077	0.652	0.093	3.42e-118	12	Tent5c
0	1.33319	0.509	0.006	0	9	Hspg2				2.33e-116	1.12641	0.624	0.087	7.53e-112	12	Fech
0	1.32592	0.351	0	0	9	Serpina3n				7.8e-116	0.270499	0.163	0.006	2.52e-111	12	Ube2c
0	1.32449	0.408	0.005	0	9	Gfpt2				9.25e-67	0.443129	0.255	0.025	2.98e-62	12	Rec114
0	1.32189	0.415	0.003	0	9	Svep1				9.98e-60	0.817403	0.461	0.083	3.22e-55	12	Isg20
0	1.31834	0.596	0.012	0	9	Lamb2				1.3e-48	0.285628	0.355	0.055	4.2e-44	12	Gda
0	1.31378	0.423	0.012	0	9	Astn2				8.56e-47	0.584609	0.404	0.078	2.76e-42	12	Ube2o
0	1.31263	0.509	0.004	0	9	Col4a5				2.92e-37	0.86917	0.546	0.163	9.42e-33	12	Slc25a37
0	1.30873	0.528	0.004	0	9	Pdgfrb				8.46e-37	0.597599	0.482	0.128	2.73e-32	12	Slc25a39
0	1.29825	0.347	0.001	0	9	F3				1.8e-31	0.687977	0.362	0.086	5.82e-27	12	Prxl2a
0	1.2964	0.494	0.022	0	9	Socs2				7.85e-31	-0.922504	0.894	0.984	2.53e-26	12	B2m
0	1.29117	0.449	0.012	0	9	Meis2				1.42e-28	-0.936958	0.957	0.994	4.58e-24	12	Tmsb4x
0	1.28742	0.404	0.003	0	9	Tpm2				4.24e-27	0.307088	0.241	0.046	1.37e-22	12	Cdr2
0	1.28501	0.423	0.008	0	9	Ank2				1.12e-26	1.59308	0.702	0.412	3.61e-22	12	Mkrn1
0	1.28254	0.313	0.006	0	9	Hs6st3				1.79e-25	-0.821308	0.894	0.985	5.77e-21	12	H2-D1
0	1.27698	0.581	0.039	0	9	Pros1				4.85e-25	-0.701747	0.929	0.977	1.57e-20	12	Rps14
0	1.2746	0.521	0.005	0	9	Bmp4				7.24e-25	-0.952517	0.794	0.949	2.34e-20	12	Hspa8
0	1.26648	0.494	0.007	0	9	Ntn1				2.21e-24	0.632187	0.638	0.277	7.13e-20	12	2023-03-02
0	1.2658	0.294	0.003	0	9	Tnfaip6				1.04e-23	-0.829149	0.872	0.978	3.36e-19	12	H2-K1
0	1.26284	0.468	0.002	0	9	Fbln5				1.14e-23	-0.735501	0.851	0.966	3.69e-19	12	Rps15
0	1.25591	0.57	0.028	0	9	Fkbp7				1.2e-23	-0.654272	0.879	0.973	3.87e-19	12	Ppia
0	1.24687	0.415	0.007	0	9	Myl9				1.84e-23	-0.624517	0.993	0.995	5.95e-19	12	mt-Atp6
0	1.24374	0.426	0.003	0	9	Epha3				2.97e-23	-0.698482	0.901	0.984	9.59e-19	12	Eef1a1
0	1.23936	0.577	0.008	0	9	Bmpr1a				4.52e-23	-0.660316	1	0.987	1.46e-18	12	Tpt1
0	1.23328	0.377	0	0	9	Cd248				1.06e-22	-0.676296	0.936	0.977	3.44e-18	12	Rpl38
0	1.22597	0.298	0.002	0	9	Itgbl1				8.07e-22	-0.635208	0.901	0.977	2.6e-17	12	Rpl34
0	1.2255	0.558	0.019	0	9	Cavin1				8.86e-22	-0.844625	0.872	0.968	2.86e-17	12	Tmsb10
0	1.22441	0.494	0.001	0	9	Prrx1				1.71e-21	-0.990832	0.908	0.935	5.51e-17	12	Myl6
0	1.22393	0.453	0.004	0	9	Pde1a
0	1.22191	0.513	0.009	0	9	Ndrg2			Cluster 1	p_val	avg_log2FC	pct.1	pct.2	p_val_adj	cluster	gene
0	1.21444	0.264	0.008	0	9	Pde10a				0	6.1034	0.995	0.117	0	1	Gzma
0	1.20963	0.494	0.005	0	9	Ror1				0	4.73701	0.998	0.233	0	1	Ccl5
0	1.20631	0.547	0.005	0	9	Tead1				0	4.34093	0.996	0.422	0	1	AW112010
0	1.20616	0.426	0.001	0	9	Cpxm1				0	4.04291	0.998	0.152	0	1	Nkg7
0	1.20467	0.577	0.02	0	9	Wwtr1				0	3.91073	0.838	0.073	0	1	Ccl4
0	1.19893	0.43	0.003	0	9	Slc1a3				0	3.74666	0.929	0.031	0	1	Gzmb
0	1.19871	0.385	0.01	0	9	Eda				0	3.67969	0.981	0.06	0	1	Prf1
0	1.19474	0.479	0.014	0	9	Dpysl3				0	3.60959	0.583	0.012	0	1	Klra4
0	1.19464	0.2	0.002	0	9	Scn3a				0	3.50465	0.667	0.012	0	1	Klra8
0	1.19253	0.517	0.019	0	9	Axl				0	3.45838	0.98	0.02	0	1	Klrb1c
0	1.19202	0.374	0.006	0	9	Col15a1				0	3.43382	0.988	0.032	0	1	Klre1
0	1.18981	0.479	0	0	9	Vldlr				0	3.40673	0.98	0.26	0	1	Lgals1
0	1.18952	0.449	0.005	0	9	Trabd2b				0	3.35866	0.997	0.126	0	1	Fcer1g
0	1.1891	0.445	0.004	0	9	Tmem132c				0	3.26096	0.994	0.228	0	1	Tyrobp
0	1.17921	0.517	0.013	0	9	Angptl2				0	3.2498	0.976	0.016	0	1	Ncr1
0	1.17778	0.562	0.03	0	9	Ppic				0	3.12453	0.715	0.012	0	1	Klra9
0	1.17531	0.4	0.006	0	9	Nexn				0	3.09818	0.985	0.146	0	1	Klrd1
0	1.17063	0.396	0.002	0	9	Flrt2				0	3.07045	0.959	0.24	0	1	Id2
0	1.16945	0.419	0.001	0	9	Fxyd6				0	3.05489	0.976	0.035	0	1	Klrk1
0	1.16778	0.521	0.006	0	9	Cryab				0	2.91303	0.916	0.062	0	1	Serpinb9
0	1.16497	0.43	0	0	9	Pi15				0	2.88552	0.97	0.104	0	1	Il2rb
0	1.16106	0.483	0.003	0	9	Scarf2				0	2.75983	0.903	0.063	0	1	Il12rb2
0	1.15861	0.517	0.01	0	9	Lix1l				0	2.65394	0.654	0.018	0	1	Klra7
0	1.14863	0.442	0.004	0	9	Foxp2				0	2.51703	0.61	0.106	0	1	Ly6c2
0	1.14482	0.34	0.006	0	9	Mecom				0	2.40229	0.964	0.447	0	1	Irf8
0	1.13922	0.498	0.015	0	9	Itga9				0	2.40059	0.883	0.051	0	1	Sytl3
0	1.13278	0.472	0.001	0	9	Pamr1				0	2.39747	0.81	0.032	0	1	Spry2
0	1.13212	0.426	0	0	9	Osr1				0	2.37983	0.732	0.009	0	1	Klri2
0	1.132	0.604	0.038	0	9	Nckap1				0	2.36735	0.989	0.745	0	1	H2afz
0	1.12532	0.272	0.001	0	9	Rbp4				0	2.32428	0.869	0.04	0	1	Il18rap
0	1.12504	0.457	0.006	0	9	Robo1				0	2.32197	0.643	0.041	0	1	Ccl3
0	1.12284	0.283	0.009	0	9	Opcml				0	2.20861	0.772	0.047	0	1	Serpinb6b
0	1.12243	0.532	0.031	0	9	Ube2e2				0	2.20098	0.724	0.007	0	1	Cma1
0	1.12224	0.464	0.007	0	9	Runx1t1				0	2.19183	0.971	0.455	0	1	Ugcg
0	1.11659	0.438	0.02	0	9	Pde5a				0	2.17818	0.86	0.115	0	1	Arsb
0	1.11573	0.536	0.026	0	9	Col4a2				0	2.17769	0.907	0.122	0	1	Ctsw
0	1.11463	0.298	0.003	0	9	Efna5				0	2.15398	0.802	0.02	0	1	Klrc2
0	1.11374	0.558	0.016	0	9	Pard3				0	2.08162	0.94	0.427	0	1	Pik3r1
0	1.11227	0.547	0.014	0	9	Rbfox2				0	2.0816	0.926	0.149	0	1	Anxa2
0	1.10995	0.408	0.002	0	9	Vegfd				0	2.07822	0.771	0.033	0	1	Itga2
0	1.10891	0.306	0.005	0	9	Adamts17
0	1.10865	0.502	0.005	0	9	Mrc2			Cluster 5	p_val	avg_log2FC	pct.1	pct.2	p_val_adj	cluster	gene
0	1.10208	0.419	0	0	9	Wnt5a				0	2.12155	0.464	0.035	0	5	Ikzf2
0	1.09999	0.547	0.039	0	9	Myof				0	1.92479	0.961	0.188	0	5	Cd3g
0	1.09911	0.279	0.006	0	9	Adm				0	1.88727	0.963	0.254	0	5	Trbc2
0	1.0987	0.43	0.007	0	9	Nr1d1				0	1.86752	0.544	0.114	0	5	S100a4
0	1.09688	0.475	0.014	0	9	Thrb				0	1.8186	0.943	0.178	0	5	Cd3e
0	1.09359	0.294	0	0	9	Gdf10				0	1.77819	0.957	0.198	0	5	Cd3d
0	1.09069	0.472	0.001	0	9	Fgf7				0	1.72144	0.944	0.362	0	5	Ms4a4b
0	1.08989	0.445	0.005	0	9	Arhgap28				0	1.54225	0.799	0.184	0	5	Trac
0	1.08983	0.528	0.01	0	9	Fkbp9				0	1.51929	0.966	0.327	0	5	Skap1
0	1.08832	0.46	0.003	0	9	Boc				0	1.45261	0.579	0.092	0	5	Rora
0	1.08519	0.596	0.05	0	9	Itgb5				0	1.43908	0.946	0.517	0	5	Hcst
0	1.07981	0.468	0.006	0	9	Ahnak2				0	1.43028	0.789	0.151	0	5	Thy1
0	1.07873	0.309	0.008	0	9	Ackr3				0	1.42361	0.94	0.29	0	5	Itk
0	1.07357	0.543	0.013	0	9	Mill2				0	1.34578	0.91	0.335	0	5	Ms4a6b
0	1.07319	0.408	0.001	0	9	Galnt15				0	1.33836	0.565	0.116	0	5	Icos
0	1.07148	0.257	0.004	0	9	Gucy1a1				0	1.32469	0.821	0.202	0	5	Lat
0	1.0701	0.374	0.002	0	9	Prr16				0	1.31488	0.902	0.325	0	5	Gm2682
0	1.06923	0.37	0.004	0	9	Adgrd1				0	1.2893	0.704	0.153	0	5	Camk4
0	1.068	0.442	0.013	0	9	Samd4				0	1.24382	0.877	0.283	0	5	Lck
0	1.06486	0.494	0.019	0	9	Phactr1				0	1.23777	0.759	0.162	0	5	Bcl11b
0	1.06094	0.362	0.013	0	9	Olfr1033				0	1.19028	0.698	0.169	0	5	Cd28
0	1.06081	0.442	0.015	0	9	Il1r1				0	1.14433	0.814	0.284	0	5	Slc9a9
0	1.05288	0.536	0.008	0	9	Parva				0	1.09748	0.671	0.164	0	5	Themis
0	1.05193	0.411	0.003	0	9	Sema3d				0	1.07173	0.633	0.122	0	5	Cd226
0	1.05192	0.528	0.02	0	9	Pls3				0	1.06415	0.793	0.238	0	5	Nkg7
0	1.04764	0.347	0.003	0	9	Prss23				0	1.04202	0.705	0.217	0	5	Iqgap2
0	1.04491	0.494	0.022	0	9	Emilin1				0	1.03677	0.829	0.25	0	5	Prkcq
0	1.04126	0.468	0.017	0	9	Ctdspl				0	1.00095	0.702	0.192	0	5	Tcf7
0	1.04027	0.43	0.026	0	9	Atf5				0	0.998659	0.795	0.191	0	5	Il2rb
0	1.04002	0.464	0.004	0	9	Neo1				0	0.934829	0.491	0.089	0	5	Cd5
0	1.03633	0.438	0.004	0	9	Npas2				0	0.918003	0.712	0.213	0	5	Rinl
0	1.0344	0.34	0.005	0	9	Mdk				0	0.885132	0.464	0.083	0	5	Cd6
0	1.02928	0.494	0.005	0	9	P3h3				0	0.823015	0.583	0.129	0	5	Klk8
0	1.02704	0.468	0.03	0	9	Ptprk				0	0.803001	0.409	0.059	0	5	Nmnat2
0	1.02291	0.479	0.028	0	9	Sema3c				0	0.760809	0.269	0.023	0	5	Cxcr6
0	1.02209	0.404	0.004	0	9	Sned1				0	0.726411	0.327	0.03	0	5	Cd160
0	1.01896	0.298	0.002	0	9	Kcnt2				0	0.714257	0.359	0.016	0	5	Cxcr3
0	1.01216	0.242	0.001	0	9	Adra1a				0	0.655645	0.519	0.115	0	5	Zap70
0	1.01056	0.558	0.041	0	9	Ikbip				0	0.630004	0.197	0.003	0	5	Tcrg-C4
0	1.00813	0.351	0.002	0	9	Abca8b				0	0.61389	0.219	0.001	0	5	Tcrg-C2
0	1.00207	0.415	0.009	0	9	Syn3
0	1.0018	0.336	0.009	0	9	Clmp			Cluster 2	p_val	avg_log2FC	pct.1	pct.2	p_val_adj	cluster	gene
0	0.997919	0.385	0.003	0	9	Nhs				0	2.70435	0.945	0.029	0	2	Cd8b1
0	0.997078	0.434	0.006	0	9	Dpyd				0	2.17291	0.992	0.207	0	2	Lef1
0	0.996317	0.419	0.006	0	9	Arhgap20				0	2.12255	0.986	0.233	0	2	Emb
0	0.993943	0.336	0.008	0	9	Sdk1				0	2.06379	0.959	0.129	0	2	Il7r
0	0.992796	0.577	0.041	0	9	Reck				0	2.06108	0.996	0.153	0	2	Cd3d
0	0.990351	0.242	0.005	0	9	Pcdh9				0	2.02452	0.917	0.154	0	2	Fam241a
0	0.986871	0.479	0.013	0	9	Npdc1				0	2.00554	0.939	0.11	0	2	Themis
0	0.9865	0.362	0	0	9	Nnmt				0	1.99411	0.991	0.212	0	2	Trbc2
0	0.98641	0.392	0.015	0	9	Cdkn1c				0	1.9822	0.984	0.25	0	2	Itk
0	0.982374	0.54	0.037	0	9	Ehd2				0	1.92198	0.592	0.048	0	2	Dapl1
0	0.981329	0.294	0.001	0	9	Tspan11				0	1.8472	0.992	0.143	0	2	Cd3g
0	0.978884	0.43	0.008	0	9	Loxl2				0	1.698	0.976	0.134	0	2	Cd3e
0	0.977848	0.472	0.028	0	9	Ptgfrn				0	1.67341	0.967	0.467	0	2	Grap2
0	0.972613	0.408	0.002	0	9	Pla2r1				0	1.6439	0.852	0.019	0	2	Cd8a
0	0.970526	0.491	0.011	0	9	Maged1				0	1.57216	0.656	0.192	0	2	Trbc1
0	0.967503	0.491	0.006	0	9	Tcf7l1				0	1.56346	0.975	0.468	0	2	Gramd3
0	0.960868	0.279	0.002	0	9	Smoc2				0	1.54162	0.99	0.289	0	2	Skap1
0	0.954837	0.325	0.001	0	9	Meox2				0	1.50509	0.942	0.141	0	2	Tcf7
0	0.953029	0.253	0.008	0	9	Cfb				0	1.46955	0.81	0.164	0	2	Rgcc
0	0.950671	0.4	0.003	0	9	Arhgap42				0	1.44263	0.795	0.223	0	2	Sidt1
0	0.949838	0.479	0.029	0	9	Sash1				0	1.40154	0.998	0.325	0	2	Ms4a4b
0	0.948367	0.26	0.001	0	9	Gja1				0	1.39224	0.976	0.297	0	2	Ms4a6b
0	0.948018	0.37	0.018	0	9	Fibin				0	1.38713	0.904	0.248	0	2	Ppm1h
0	0.943831	0.434	0.001	0	9	Kirrel				0	1.37833	0.547	0.088	0	2	Gm12840
0	0.943491	0.472	0.026	0	9	Phlda3				0	1.35097	0.983	0.285	0	2	Gm2682
0	0.942274	0.332	0.011	0	9	Nrg2				0	1.32513	0.984	0.38	0	2	Saraf
0	0.938552	0.332	0.004	0	9	Fam13a				0	1.27603	0.724	0.101	0	2	Sntb1
0	0.933728	0.366	0.005	0	9	Pknox2				0	1.27061	0.799	0.114	0	2	Camk4
0	0.933227	0.408	0.001	0	9	Plekhh2				0	1.25902	0.92	0.328	0	2	Dnajc15
0	0.932919	0.381	0.002	0	9	Adamts12				0	1.25638	0.872	0.144	0	2	Trac
0	0.927139	0.502	0.024	0	9	Cdc42bpa				0	1.23323	0.751	0.161	0	2	Fgf13
0	0.926535	0.245	0.001	0	9	Des				0	1.21922	0.874	0.372	0	2	Rras2
0	0.922019	0.494	0.007	0	9	Mpdz				0	1.21581	0.822	0.113	0	2	Thy1
0	0.911815	0.468	0.029	0	9	Dock7				0	1.20957	0.765	0.086	0	2	Klk8
0	0.910893	0.404	0.02	0	9	Peli2				0	1.19589	0.91	0.439	0	2	Smc4
0	0.910169	0.336	0	0	9	Vgll3				0	1.17945	1	0.969	0	2	Rplp0
0	0.908222	0.377	0.003	0	9	Pdgfrl				0	1.12868	1	0.981	0	2	Rplp1
0	0.905303	0.442	0.002	0	9	Kdelr3				0	1.12454	0.832	0.122	0	2	Bcl11b
0	0.903812	0.423	0	0	9	Fzd2				0	1.1134	0.836	0.222	0	2	Gtf2i
0	0.903475	0.272	0.003	0	9	Ablim3				0	1.09903	0.878	0.214	0	2	Prkcq
0	0.901844	0.419	0.02	0	9	Qpct
0	0.896107	0.264	0.002	0	9	Plcxd3			Cluster 3	p_val	avg_log2FC	pct.1	pct.2	p_val_adj	cluster	gene
0	0.889834	0.257	0.001	0	9	Apod				0	2.32469	0.99	0.224	0	3	Trbc2
0	0.880362	0.362	0.003	0	9	Bace2				0	2.31584	0.977	0.22	0	3	Lef1
0	0.879092	0.487	0.028	0	9	Msrb3				0	2.27827	0.912	0.221	0	3	Dusp10
0	0.878658	0.392	0.003	0	9	Khdrbs3				0	2.10505	0.905	0.146	0	3	Il7r
0	0.872142	0.468	0.031	0	9	Mtus1				0	2.09512	0.598	0.091	0	3	Gm12840
0	0.871664	0.208	0.001	0	9	Nkain4				0	1.9943	0.982	0.157	0	3	Cd3g
0	0.871119	0.442	0.004	0	9	Kank2				0	1.97571	0.989	0.166	0	3	Cd3d
0	0.869688	0.385	0.001	0	9	Tmem119				0	1.96131	0.976	0.262	0	3	Itk
0	0.869615	0.453	0.007	0	9	Copz2				0	1.89758	0.943	0.153	0	3	Tcf7
0	0.86489	0.453	0.018	0	9	Phldb2				0	1.89326	0.991	0.3	0	3	Skap1
0	0.861557	0.464	0.017	0	9	Mfap2				0	1.83664	0.615	0.203	0	3	Trbc1
0	0.860798	0.302	0.003	0	9	Podn				0	1.80013	0.965	0.308	0	3	Ms4a6b
0	0.860563	0.468	0.025	0	9	Ptprg				0	1.79201	0.904	0.152	0	3	Trac
0	0.858808	0.325	0.001	0	9	Sult5a1				0	1.77471	0.943	0.248	0	3	Emb
0	0.856649	0.325	0.005	0	9	Hlf				0	1.69157	0.875	0.13	0	3	Bcl11b
0	0.845475	0.445	0.018	0	9	S100a16				0	1.68485	0.95	0.148	0	3	Cd3e
0	0.844869	0.309	0.001	0	9	St8sia2				0	1.64822	0.932	0.477	0	3	Grap2
0	0.841515	0.404	0.02	0	9	Tm4sf1				0	1.637	0.796	0.124	0	3	Camk4
0	0.840649	0.434	0.002	0	9	Gstm5				0	1.54865	0.605	0.066	0	3	Igfbp4
0	0.836517	0.366	0.002	0	9	Acss3				0	1.52415	0.834	0.131	0	3	Themis
0	0.836262	0.257	0.001	0	9	Enpep				0	1.52302	0.834	0.138	0	3	Cd28
0	0.836149	0.4	0.015	0	9	Tceal8				0	1.51841	0.976	0.297	0	3	Gm2682
0	0.836142	0.287	0.003	0	9	Gxylt2				0	1.51213	0.992	0.336	0	3	Ms4a4b
0	0.836102	0.245	0.006	0	9	Chsy3				0	1.40797	0.934	0.479	0	3	Gramd3
0	0.834284	0.189	0	0	9	Sgcg				0	1.40681	0.741	0.158	0	3	Tox
0	0.833999	0.438	0.018	0	9	Zfp704				0	1.39854	0.881	0.232	0	3	Cd247
0	0.833829	0.396	0.022	0	9	Tmem205				0	1.37764	0.963	0.324	0	3	Fyb
0	0.833495	0.468	0.022	0	9	Gpx8				0	1.37207	0.859	0.175	0	3	Lat
0	0.831785	0.336	0.002	0	9	Rhou				0	1.36855	0.949	0.392	0	3	Saraf
0	0.825312	0.279	0.009	0	9	Kazald1				0	1.36411	0.819	0.158	0	3	Rgs10
0	0.821238	0.275	0.007	0	9	Tnfrsf19				0	1.36029	0.448	0.068	0	3	Dapl1
0	0.820505	0.328	0.007	0	9	Map1b				0	1.32205	0.574	0.019	0	3	Cd40lg
0	0.819392	0.317	0.003	0	9	Dclk1				0	1.30305	0.823	0.229	0	3	Prkcq
0	0.81852	0.189	0.002	0	9	Col13a1				0	1.29399	0.844	0.452	0	3	Smc4
0	0.81776	0.438	0.005	0	9	Oaf				0	1.29199	0.936	0.687	0	3	Cblb
0	0.816712	0.351	0.001	0	9	Maob				0	1.25126	0.816	0.391	0	3	Stat5b
0	0.815791	0.404	0.022	0	9	Plod2				0	1.23592	0.649	0.018	0	3	Cd4
0	0.815461	0.423	0.015	0	9	Tgfb1i1				0	1.2299	0.659	0.115	0	3	Sntb1
0	0.814252	0.181	0.003	0	9	Kcnb2				0	1.19991	0.74	0.137	0	3	Actn1
0	0.81158	0.37	0.01	0	9	Adamtsl5				0	1.19811	0.656	0.214	0	3	Adk
0	0.809855	0.43	0.01	0	9	Poglut3
0	0.809829	0.294	0.006	0	9	Tenm3			Cluster 8	p_val	avg_log2FC	pct.1	pct.2	p_val_adj	cluster	gene
0	0.809396	0.392	0.007	0	9	Dennd2a				0	2.86549	0.122	0.002	0	8	Sftpa1
0	0.808697	0.219	0.004	0	9	A230057D06Rik				0	1.69782	0.101	0.001	0	8	Cxcl15
0	0.806406	0.328	0.001	0	9	Tbx5				0	0.91267	0.109	0.001	0	8	Sftpd
0	0.805049	0.37	0.003	0	9	Fzd1				0	0.407276	0.101	0.001	0	8	Smim22
0	0.802833	0.374	0.012	0	9	Ophn1				2.46e-296	2.20398	0.138	0.003	7.93e-292	8	Wfdc2
0	0.802248	0.396	0.01	0	9	Arhgef40				8.84e-251	1.949	0.109	0.002	2.85e-246	8	Sftpb
0	0.802101	0.226	0.004	0	9	Gsta3				2.17e-219	2.54937	0.138	0.005	7e-215	8	Cbr2
0	0.798166	0.385	0.018	0	9	Rnd3				3.56e-177	0.338194	0.101	0.003	1.15e-172	8	Gsta4
0	0.795019	0.298	0	0	9	Scara3				9.62e-161	-2.07312	0.674	0.972	3.11e-156	8	Tmsb10
0	0.78805	0.332	0.01	0	9	Cep112				4.6e-147	-1.80266	0.568	0.976	1.49e-142	8	Rps3
0	0.787711	0.26	0.002	0	9	Fgf10				1.17e-146	-1.70399	0.679	0.983	3.78e-142	8	Rpl19
0	0.786601	0.358	0.003	0	9	Gata6				1.1e-145	-1.75851	0.801	0.991	3.56e-141	8	Rps29
0	0.781774	0.302	0.006	0	9	Clec11a				1.37e-145	-1.73255	0.647	0.983	4.41e-141	8	Rps10
0	0.778259	0.355	0.01	0	9	Amotl2				4.74e-145	-1.69772	0.629	0.982	1.53e-140	8	Rpl34
0	0.777521	0.389	0.013	0	9	Tmem47				3.21e-143	-1.6897	0.735	0.984	1.04e-138	8	Rpl23
0	0.77432	0.392	0.002	0	9	Rab34				1.46e-142	-1.71677	0.936	0.995	4.72e-138	8	Tmsb4x
0	0.773982	0.309	0.012	0	9	Pde3a				6.98e-142	-1.69337	0.687	0.98	2.25e-137	8	Rps13
0	0.773552	0.389	0.001	0	9	Olfml1				6.71e-141	-1.77943	0.634	0.983	2.16e-136	8	Rpl39
0	0.772662	0.336	0.004	0	9	Osmr				8.8e-141	-1.60645	0.666	0.98	2.84e-136	8	Rpl8
0	0.771698	0.208	0.004	0	9	Nav3				1.11e-140	-1.78788	0.634	0.978	3.59e-136	8	Rps18
0	0.770244	0.309	0.001	0	9	Peg3				1.64e-140	-1.68227	0.615	0.98	5.31e-136	8	Rps11
0	0.769121	0.249	0.002	0	9	Adamtsl3				6.29e-140	-1.74054	0.679	0.983	2.03e-135	8	Rps16
0	0.768615	0.14	0.001	0	9	Scube2				1.97e-139	-1.60484	0.663	0.982	6.37e-135	8	Rps27a
0	0.764944	0.317	0.008	0	9	Rnf150				2.35e-139	-1.63158	0.719	0.984	7.58e-135	8	Rps23
0	0.762757	0.279	0.001	0	9	Kcns3				1.34e-138	-1.66835	0.592	0.976	4.33e-134	8	Rps4x
0	0.75524	0.34	0.01	0	9	Dnm3				1.83e-138	-1.77456	0.769	0.987	5.91e-134	8	Rps24
0	0.74848	0.272	0.001	0	9	Sfrp1				5.19e-138	-1.5975	0.676	0.979	1.68e-133	8	Rplp2
0	0.747951	0.385	0.009	0	9	C1qtnf2				9.18e-138	-1.60435	0.692	0.982	2.97e-133	8	Rpl9
0	0.746418	0.23	0.005	0	9	Dtna				1.36e-137	-1.62442	0.708	0.981	4.38e-133	8	Rps3a1
0	0.740233	0.396	0.018	0	9	Nbea				2.85e-137	-1.73244	0.851	0.987	9.19e-133	8	Rps27
0	0.738033	0.411	0.016	0	9	Csf1				4.58e-137	-1.68101	0.82	0.99	1.48e-132	8	Actb
0	0.737559	0.226	0	0	9	Ccl19				8.21e-137	-1.60425	0.764	0.987	2.65e-132	8	Rpl37a
0	0.737071	0.332	0.008	0	9	Fam171a1				9.91e-137	-1.73479	0.469	0.968	3.2e-132	8	Pfn1
0	0.733529	0.332	0.006	0	9	Plce1				3.81e-136	-1.60254	0.615	0.983	1.23e-131	8	Rpl38
0	0.733108	0.392	0.015	0	9	Eml1				1.09e-135	-1.70393	0.629	0.98	3.53e-131	8	Rpl32
0	0.732841	0.4	0.004	0	9	Bmp1				5.96e-135	-1.40491	0.822	0.986	1.92e-130	8	Eef1a1
0	0.731845	0.249	0.007	0	9	Col12a1				9.24e-135	-1.61806	0.637	0.984	2.98e-130	8	Rpl35a
0	0.7315	0.336	0.014	0	9	Ctsk				1.38e-134	-1.52516	0.764	0.985	4.45e-130	8	Rpl27a
0	0.73074	0.34	0.001	0	9	Mmp23				5.73e-134	-1.59771	0.79	0.986	1.85e-129	8	Rpl13
0	0.729959	0.328	0.01	0	9	Amotl1				6.05e-134	-1.66106	0.676	0.977	1.95e-129	8	Rpsa
0	0.729415	0.347	0.007	0	9	Vasn
0	0.724725	0.226	0.004	0	9	1810010H24Rik			Cluster 0	p_val	avg_log2FC	pct.1	pct.2	p_val_adj	cluster	gene
0	0.723961	0.347	0.004	0	9	Klhl13				0	2.75678	0.997	0.292	0	0	H2-Aa
0	0.721908	0.287	0.001	0	9	B130024G19Rik				0	2.66333	0.998	0.282	0	0	H2-Eb1
0	0.72119	0.336	0.012	0	9	Pir				0	2.61391	0.999	0.465	0	0	Cd74
0	0.720985	0.366	0.013	0	9	Snx24				0	2.58871	0.998	0.321	0	0	H2-Ab1
0	0.716664	0.234	0.004	0	9	6330403K07Rik				0	2.56818	0.974	0.372	0	0	Igkc
0	0.715059	0.26	0.004	0	9	Cyp7b1				0	2.27725	0.985	0.204	0	0	Bank1
0	0.714284	0.283	0.005	0	9	B3galt1				0	2.20997	0.995	0.214	0	0	Cd79a
0	0.713711	0.351	0.005	0	9	Pdpn				0	2.16744	0.933	0.163	0	0	Ighd
0	0.711525	0.362	0.002	0	9	Gli3				0	2.09073	0.98	0.328	0	0	Mef2c
0	0.709157	0.287	0.008	0	9	Tnfsf13b				0	2.08684	0.996	0.219	0	0	Ebf1
0	0.708541	0.385	0.014	0	9	Zcchc14				0	2.06515	0.92	0.15	0	0	Fcmr
0	0.707743	0.358	0.001	0	9	Tmem45a				0	1.91569	0.938	0.16	0	0	Iglc3
0	0.706989	0.404	0.023	0	9	Epn2				0	1.8559	0.913	0.155	0	0	H2-DMb2
0	0.705745	0.294	0.005	0	9	Enah				0	1.82452	0.993	0.217	0	0	Cd79b
0	0.702764	0.37	0.01	0	9	Sspn				0	1.78878	0.871	0.148	0	0	Gm31243
0	0.699445	0.272	0.003	0	9	Slc4a4				0	1.78837	0.918	0.213	0	0	H2-Ob
0	0.698831	0.245	0.001	0	9	Il33				0	1.73993	0.788	0.107	0	0	Fcer2a
0	0.698177	0.343	0.003	0	9	Col18a1				0	1.691	0.974	0.207	0	0	Ly6d
0	0.697268	0.294	0.011	0	9	Zfp503				0	1.6888	0.894	0.385	0	0	Fchsd2
0	0.695781	0.366	0.01	0	9	Tcaf1				0	1.67444	0.922	0.353	0	0	Cd55
0	0.695396	0.494	0.033	0	9	Cav1				0	1.64228	0.996	0.517	0	0	Ighm
0	0.69088	0.306	0.005	0	9	Atp8b1				0	1.64027	0.868	0.22	0	0	Cd83
0	0.689741	0.381	0.008	0	9	Ctsf				0	1.63746	0.938	0.184	0	0	Iglc2
0	0.68942	0.215	0.003	0	9	Aldh1a2				0	1.61816	0.929	0.298	0	0	Ralgps2
0	0.685942	0.302	0.003	0	9	Rtn2				0	1.56369	0.934	0.525	0	0	Rel
0	0.678401	0.389	0.008	0	9	Efemp2				0	1.55519	0.862	0.158	0	0	Pax5
0	0.678068	0.347	0.003	0	9	Prdm5				0	1.54116	0.912	0.31	0	0	H2-DMa
0	0.676456	0.264	0.003	0	9	Enpp3				0	1.52178	0.765	0.122	0	0	Mzb1
0	0.675378	0.294	0.008	0	9	Ppl				0	1.49917	0.946	0.173	0	0	Ms4a1
0	0.673913	0.249	0.001	0	9	Adamtsl2				0	1.42485	0.753	0.272	0	0	Immp2l
0	0.670547	0.332	0.002	0	9	Gli2				0	1.42422	0.723	0.205	0	0	Cd86
0	0.668861	0.332	0.001	0	9	Hoxb2				0	1.38587	0.936	0.651	0	0	Man1a
0	0.667795	0.291	0.001	0	9	Dact1				0	1.33863	0.663	0.125	0	0	Pou2af1
0	0.665298	0.317	0	0	9	Srpx				0	1.3373	0.773	0.206	0	0	44986
0	0.663368	0.347	0.011	0	9	Tns2				0	1.33137	0.7	0.127	0	0	H2-Oa
0	0.659269	0.309	0.001	0	9	Hmgcs2				0	1.32694	0.768	0.154	0	0	Fcrla
0	0.659179	0.253	0.002	0	9	Pappa				0	1.3072	0.851	0.224	0	0	Ly86
0	0.658341	0.358	0.013	0	9	Lzts2				0	1.29576	0.919	0.386	0	0	Syk
0	0.65693	0.283	0	0	9	Lox				0	1.29032	0.746	0.137	0	0	Blnk
0	0.656876	0.253	0.002	0	9	Adam33				0	1.28386	0.754	0.27	0	0	Myo1e
0	0.653165	0.192	0.001	0	9	Chrdl1
0	0.651294	0.128	0.001	0	9	Upk1b			Cluster 6	p_val	avg_log2FC	pct.1	pct.2	p_val_adj	cluster	gene
0	0.651293	0.185	0.002	0	9	Mme				0	3.18908	0.965	0.28	0	6	Iglc1
0	0.650695	0.321	0.006	0	9	Jam2				0	2.5977	0.575	0.034	0	6	Agbl1
0	0.649243	0.291	0.006	0	9	Hoxa5				0	2.26166	0.994	0.562	0	6	Ly6d
0	0.649048	0.272	0.001	0	9	Timp1				0	2.19984	0.896	0.323	0	6	Vpreb3
0	0.649025	0.272	0.001	0	9	Ndn				0	2.19469	0.948	0.534	0	6	Iglc2
0	0.648605	0.257	0.001	0	9	Slc10a6				0	2.01748	1	0.739	0	6	Ighm
0	0.645483	0.249	0.008	0	9	Slco2b1				0	1.95967	0.995	0.53	0	6	Ms4a1
0	0.640779	0.347	0.004	0	9	Smo				0	1.94416	0.882	0.401	0	6	Ifi30
0	0.639813	0.321	0.002	0	9	Rhobtb3				0	1.81836	1	0.577	0	6	Cd79b
0	0.639296	0.309	0.007	0	9	Thbs3				0	1.67658	0.808	0.248	0	6	Spib
0	0.634951	0.106	0.001	0	9	Lrat				0	1.54874	0.342	0.018	0	6	Wfdc21
0	0.633869	0.226	0.002	0	9	Gm29683				0	1.49812	0.675	0.21	0	6	Hdac9
0	0.633339	0.37	0.014	0	9	Btbd3				0	1.46167	0.998	0.576	0	6	Cd79a
0	0.633034	0.275	0.002	0	9	Fads2				0	1.39766	0.674	0.193	0	6	Pafah1b3
0	0.631748	0.355	0.016	0	9	2510009E07Rik				0	1.27992	0.546	0.122	0	6	Cecr2
0	0.631706	0.223	0.004	0	9	Rem1				0	1.26869	0.999	0.98	0	6	H3f3a
0	0.631679	0.234	0.003	0	9	Gnai1				0	0.98481	0.414	0.055	0	6	Fam129c
0	0.630586	0.302	0.004	0	9	Anpep				0	0.408507	0.144	0.005	0	6	Cplx2
0	0.630254	0.351	0.001	0	9	Lrrc17				3.62e-305	1.25453	0.839	0.342	1.17e-300	6	Siglecg
0	0.62842	0.177	0	0	9	Thbs2				5.27e-290	0.962802	0.398	0.071	1.7e-285	6	Akap12
0	0.621411	0.298	0.006	0	9	Arhgap32				2.31e-289	1.44104	0.838	0.363	7.45e-285	6	Cd24a
0	0.620994	0.128	0	0	9	Slc7a10				6.52e-288	1.28534	0.901	0.454	2.1e-283	6	Pkig
0	0.617218	0.132	0	0	9	Slc38a5				8.42e-250	1.28033	0.998	0.579	2.72e-245	6	Ebf1
0	0.616712	0.309	0.002	0	9	Il17d				1.53e-237	1.39626	0.936	0.521	4.94e-233	6	Iglc3
0	0.616361	0.155	0.002	0	9	Bmper				6.88e-232	1.06279	0.575	0.179	2.22e-227	6	Hck
0	0.615792	0.355	0.012	0	9	Phldb1				2.45e-230	0.781854	0.999	0.975	7.9e-226	6	Ptma
0	0.613462	0.17	0.002	0	9	Smim41				1.71e-227	-1.9248	0.122	0.674	5.53e-223	6	Fxyd5
0	0.613031	0.343	0.004	0	9	Jam3				1.89e-226	1.02356	0.987	0.775	6.11e-222	6	Cd37
0	0.612843	0.249	0.001	0	9	Penk				3.61e-225	1.36548	0.938	0.652	1.16e-220	6	Igkc
0	0.612819	0.257	0.005	0	9	Pkia				9.24e-220	1.02324	0.901	0.611	2.98e-215	6	Arpc5l
0	0.610646	0.332	0.015	0	9	Wipi1				5.56e-218	1.072	0.679	0.267	1.8e-213	6	Chst3
0	0.60957	0.234	0.004	0	9	Cacna2d3				7.55e-211	1.28163	0.775	0.389	2.44e-206	6	Chchd10
0	0.608461	0.34	0.006	0	9	Cc2d2a				2.51e-210	0.31037	0.12	0.008	8.11e-206	6	Gm14964
0	0.606021	0.347	0.017	0	9	Osbpl1a				6.53e-207	0.501216	1	0.993	2.11e-202	6	mt-Co1
0	0.603372	0.336	0.015	0	9	2023-09-08				1.01e-195	0.461563	0.999	0.992	3.25e-191	6	mt-Co2
0	0.600164	0.204	0	0	9	Slc36a2				1.98e-195	1.02039	0.866	0.435	6.38e-191	6	Fcrla
0	0.599542	0.34	0.005	0	9	Cachd1				9.84e-191	0.855577	0.331	0.074	3.18e-186	6	Serinc5
0	0.596759	0.223	0	0	9	Adamts15				1.72e-189	1.03901	0.928	0.71	5.55e-185	6	Pten
0	0.596274	0.245	0.008	0	9	Filip1				4.57e-188	1.02767	0.846	0.477	1.48e-183	6	Unc93b1
0	0.592084	0.294	0.001	0	9	Epdr1				3.67e-185	0.94972	0.377	0.095	1.18e-180	6	Klhl14
0	0.59093	0.321	0.002	0	9	Rgma
0	0.590019	0.294	0.001	0	9	Calhm5			Cluster 10	p_val	avg_log2FC	pct.1	pct.2	p_val_adj	cluster	gene
0	0.588728	0.302	0.012	0	9	Maged2				0	6.55566	0.996	0.039	0	10	Chil3
0	0.586601	0.166	0	0	9	Ccn5				0	4.90689	0.921	0.016	0	10	Kcnip4
0	0.583506	0.287	0.003	0	9	Spats2l				0	4.58795	0.967	0.016	0	10	Lpl
0	0.581547	0.325	0.001	0	9	Hspb8				0	4.52006	0.979	0.055	0	10	Ccl6
0	0.578005	0.257	0.003	0	9	Gask1b				0	4.37401	1	0.139	0	10	Lyz2
0	0.578001	0.287	0.005	0	9	Cgnl1				0	3.81657	0.988	0.171	0	10	Lgals3
0	0.577437	0.245	0.001	0	9	Syn2				0	3.81063	0.946	0.009	0	10	Mrc1
0	0.577353	0.226	0.002	0	9	Nova1				0	3.66921	0.967	0.04	0	10	Ear2
0	0.577152	0.309	0	0	9	C1qtnf1				0	3.56433	0.963	0.004	0	10	Plet1
0	0.575138	0.192	0.002	0	9	Sntg2				0	3.32304	0.971	0.004	0	10	Atp6v0d2
0	0.575055	0.162	0.001	0	9	Heyl				0	3.21997	0.971	0.023	0	10	Mt1
0	0.574124	0.287	0.005	0	9	Tgfb2				0	3.21665	0.934	0.079	0	10	Tcf7l2
0	0.573429	0.253	0.002	0	9	Col5a3				0	3.20247	0.967	0.061	0	10	Mpeg1
0	0.573029	0.347	0.006	0	9	Fkbp10				0	3.11263	0.934	0.002	0	10	Ear1
0	0.572421	0.158	0.002	0	9	Fgf18				0	3.07834	0.975	0.098	0	10	Plin2
0	0.572123	0.351	0.001	0	9	Arhgef25				0	3.0014	0.897	0.04	0	10	Nav2
0	0.571743	0.302	0.002	0	9	Aspa				0	2.98719	0.967	0.07	0	10	Sirpa
0	0.571168	0.26	0.001	0	9	Mark1				0	2.97586	0.934	0.009	0	10	Olr1
0	0.571051	0.2	0.002	0	9	Stbd1				0	2.96644	0.921	0.019	0	10	Mertk
0	0.571	0.128	0.001	0	9	Tnc				0	2.91259	0.975	0.057	0	10	Trf
0	0.570622	0.317	0.001	0	9	Cys1				0	2.79325	0.971	0.031	0	10	Tnfaip2
0	0.570022	0.321	0.008	0	9	Creb3l1				0	2.75154	0.876	0.002	0	10	Fabp1
0	0.568006	0.279	0.004	0	9	Casp12				0	2.66432	0.95	0.11	0	10	App
0	0.566497	0.185	0.003	0	9	Rgs7bp				0	2.62476	0.95	0.041	0	10	Dst
0	0.565337	0.291	0.006	0	9	Cdc42ep5				0	2.6167	0.942	0.105	0	10	Nceh1
0	0.564846	0.283	0.01	0	9	Ptpn3				0	2.61478	0.934	0.111	0	10	Lrmda
0	0.563028	0.189	0.001	0	9	Bmp3				0	2.60538	0.921	0.062	0	10	Mctp1
0	0.556701	0.14	0.001	0	9	Ccdc3				0	2.58626	0.934	0.003	0	10	Krt19
0	0.553508	0.257	0.001	0	9	Armh4				0	2.56086	0.839	0.002	0	10	Htr2c
0	0.553215	0.328	0.008	0	9	Gpx7				0	2.53436	0.938	0.118	0	10	Gab2
0	0.551457	0.275	0.007	0	9	Spock2				0	2.53392	0.888	0.009	0	10	Ctsk
0	0.549468	0.219	0.001	0	9	Lgi2				0	2.51672	0.901	0.042	0	10	Fabp5
0	0.549352	0.196	0.002	0	9	Pcsk6				0	2.47491	0.955	0.015	0	10	Axl
0	0.548718	0.302	0.003	0	9	Fgf2				0	2.45725	0.855	0.001	0	10	Krt79
0	0.548274	0.238	0.001	0	9	Rian				0	2.45526	0.665	0.02	0	10	Fn1
0	0.544811	0.125	0	0	9	Fgfr4				0	2.45162	0.938	0.035	0	10	Pparg
0	0.540252	0.275	0.002	0	9	Tril				0	2.42868	0.963	0.056	0	10	Lrp1
0	0.53619	0.234	0.001	0	9	Vstm4				0	2.4173	0.88	0.022	0	10	Wfdc21
0	0.534512	0.181	0.003	0	9	Carmn				0	2.37083	0.967	0.105	0	10	Lmna
0	0.53383	0.287	0	0	9	Gm43050				0	2.36748	0.959	0.029	0	10	Il18
0	0.532607	0.215	0.003	0	9	Tubb4a				0	1.39722	0.864	0.043	0	10	Adgre1
0	0.532103	0.219	0.002	0	9	Aox1				0	0.396442	0.475	0.017	0	10	Fcgr1
0	0.529049	0.181	0.001	0	9	Faim2				0.00013185	-0.549931	0.07	0.149	1	10	Itgam
0	0.527669	0.238	0.006	0	9	Hoxb5				0	2.1334	0.942	0.063	0	10	Itgax
0	0.526902	0.223	0.001	0	9	Gm11266
0	0.525848	0.287	0.005	0	9	Igsf3
0	0.525447	0.189	0.001	0	9	Gabra3			Cluster 14	p_val	avg_log2FC	pct.1	pct.2	p_val_adj	cluster	gene
0	0.525205	0.302	0.006	0	9	Wtip				0	7.99878	0.823	0.005	0	14	S100a9
0	0.525054	0.317	0.008	0	9	Cttn				0	7.67802	0.876	0.007	0	14	S100a8
0	0.52262	0.287	0.001	0	9	Twist2				0	6.75593	0.823	0.02	0	14	Cxcl2
0	0.519342	0.264	0.001	0	9	Gpr153				0	6.10153	0.938	0.049	0	14	Il1b
0	0.516855	0.211	0.002	0	9	Ptk7				0	4.88724	0.876	0.015	0	14	Slc7a11
0	0.513742	0.196	0.001	0	9	Fign				0	4.6238	0.717	0.007	0	14	Ptgs2
0	0.512042	0.192	0.002	0	9	Ebf2				0	4.49175	0.965	0.016	0	14	Clec4d
0	0.511511	0.26	0.003	0	9	Kank1				0	4.40074	0.814	0.024	0	14	Il1r2
0	0.507375	0.238	0.001	0	9	Pcdh18				0	4.39436	0.522	0.001	0	14	Retnlg
0	0.507266	0.226	0.002	0	9	Ror2				0	4.38504	0.726	0.003	0	14	Acod1
0	0.50668	0.283	0.004	0	9	Dync2li1				0	4.3328	0.735	0.027	0	14	Slpi
0	0.50589	0.272	0.01	0	9	Fads1				0	4.25508	0.92	0.031	0	14	Csf3r
0	0.504571	0.317	0.008	0	9	B3gnt9				0	3.98025	0.788	0.013	0	14	Il1rn
0	0.502161	0.291	0.009	0	9	P3h4				0	3.81922	0.779	0.031	0	14	Clec4e
0	0.501152	0.536	0.03	0	9	Emp2				0	3.7257	0.708	0.019	0	14	Hdc
0	0.498952	0.102	0.001	0	9	Adh7				0	3.6149	0.796	0.012	0	14	Hcar2
0	0.495498	0.219	0.005	0	9	Snai1				0	3.55553	0.77	0.026	0	14	Nlrp3
0	0.495481	0.249	0.004	0	9	Galnt17				0	3.5313	0.628	0.01	0	14	Ifitm1
0	0.49541	0.294	0.001	0	9	Dnm1				0	3.52149	0.726	0.002	0	14	Mmp9
0	0.494651	0.279	0.009	0	9	Adamtsl4				0	3.50389	0.85	0.036	0	14	Tnfaip2
0	0.494097	0.219	0	0	9	Ptgfr				0	3.43262	0.708	0.003	0	14	Cxcr2
0	0.493671	0.264	0.004	0	9	Sobp				0	3.37139	0.681	0.031	0	14	Cd14
0	0.493321	0.208	0.003	0	9	Naalad2				0	3.24882	0.832	0.018	0	14	Ccr1
0	0.493077	0.242	0	0	9	Gm10115				0	3.24001	0.619	0.025	0	14	Cd63
0	0.492325	0.189	0.003	0	9	Col4a6				0	3.2146	0.708	0	0	14	Il1f9
0	0.491372	0.249	0.003	0	9	Zfp462				0	3.19755	0.779	0.02	0	14	Sgms2
0	0.490785	0.151	0	0	9	Has1				0	3.13657	0.912	0.056	0	14	Lilrb4a
0	0.490756	0.226	0.001	0	9	Ssc5d				0	3.13306	0.814	0.033	0	14	Lilr4b
0	0.490515	0.268	0.001	0	9	Dact3				0	3.04668	0.761	0.026	0	14	Trem1
0	0.490108	0.215	0.002	0	9	Fads3				0	3.04126	0.814	0.015	0	14	Ptafr
0	0.489596	0.17	0	0	9	Gata5				0	3.03443	0.531	0.019	0	14	Clec4n
0	0.487317	0.162	0.001	0	9	P4ha3				0	2.9383	0.69	0.034	0	14	Pla2g7
0	0.486618	0.302	0.012	0	9	Hic1				0	2.74354	0.805	0.025	0	14	C5ar1
0	0.483504	0.264	0	0	9	Col16a1				0	2.71565	0.549	0.017	0	14	Csf1
0	0.481981	0.196	0.004	0	9	Pakap				0	2.63429	0.522	0.006	0	14	AA467197
0	0.481562	0.204	0.001	0	9	Id4				0	2.62841	0.265	0	0	14	Stfa2l1
0	0.479187	0.189	0.004	0	9	Ntrk2				0	2.59018	0.779	0.008	0	14	Arg2
0	0.477728	0.245	0.004	0	9	Fat1				0	2.54597	0.823	0.04	0	14	Cd300lf
0	0.476329	0.264	0.007	0	9	Yap1				0	2.32912	0.425	0.003	0	14	Lrg1
0	0.476152	0.177	0.004	0	9	Aox3				0	2.27323	0.575	0.019	0	14	Cass4
0	0.474697	0.211	0.003	0	9	Cd59a				4.69e-32	0.70605	0.292	0.05	1.51e-27	14	Adgre1
0	0.474541	0.192	0.001	0	9	A330076H08Rik				5.37e-93	1.79662	0.796	0.145	1.73e-88	14	Itgam
0	0.472955	0.287	0.003	0	9	Glt8d2				1.01e-19	0.872538	0.283	0.07	3.27e-15	14	Itgax
0	0.470198	0.177	0	0	9	Foxf2
0	0.470198	0.291	0.005	0	9	Adgra2
0	0.470145	0.238	0.002	0	9	Npr2
0	0.466852	0.136	0.001	0	9	9630002D21Rik
0	0.463715	0.253	0.008	0	9	Il17rd
0	0.463635	0.211	0.002	0	9	Sh3rf3
0	0.457098	0.147	0.002	0	9	Lmod1
0	0.45471	0.14	0	0	9	Sfrp4
0	0.454687	0.196	0	0	9	Ndufa4l2
0	0.452117	0.211	0	0	9	Srpx2
0	0.451915	0.238	0.007	0	9	Fstl3
0	0.447563	0.283	0.008	0	9	Numbl
0	0.443553	0.223	0.005	0	9	Ptges
0	0.442315	0.158	0.002	0	9	Gm26903
0	0.440688	0.211	0.003	0	9	Itgb8
0	0.437382	0.196	0.002	0	9	Gpc4
0	0.436016	0.204	0.001	0	9	Cntfr
0	0.433957	0.226	0.004	0	9	Fam13c
0	0.43136	0.185	0.002	0	9	Fam124a
0	0.430215	0.215	0.002	0	9	Fkbp14
0	0.420665	0.185	0.002	0	9	Gfra2
0	0.419267	0.158	0.001	0	9	Frem1
0	0.415498	0.204	0.001	0	9	Clip3
0	0.411191	0.242	0.001	0	9	Echdc2
0	0.410048	0.245	0.007	0	9	Dsel
0	0.40384	0.158	0.001	0	9	Hoxb3os
0	0.402683	0.249	0.007	0	9	Ang
0	0.40113	0.219	0.004	0	9	Loxl3
0	0.395297	0.185	0.001	0	9	Apcdd1
0	0.392977	0.185	0.002	0	9	Wnt11
0	0.39213	0.234	0.004	0	9	Abca6
0	0.390955	0.204	0.001	0	9	Bdh2
0	0.390398	0.106	0.001	0	9	Scx
0	0.389231	0.192	0.002	0	9	Vwa1
0	0.388376	0.226	0.002	0	9	Zfp9
0	0.380955	0.219	0	0	9	Mrgprf
0	0.380407	0.238	0.002	0	9	Mindy4
0	0.37975	0.264	0.009	0	9	Cbr3
0	0.378128	0.162	0.002	0	9	Omd
0	0.377775	0.181	0.001	0	9	Pcdh19
0	0.373546	0.185	0.001	0	9	B3galnt1
0	0.372728	0.2	0	0	9	Cyp2j9
0	0.371274	0.177	0	0	9	Klf15
0	0.369581	0.215	0.001	0	9	Ephb3
0	0.364854	0.162	0.002	0	9	Mmp16
0	0.36409	0.162	0.001	0	9	Sox9
0	0.362161	0.166	0.001	0	9	Tslp
0	0.357372	0.174	0.002	0	9	Arhgef17
0	0.357095	0.208	0.003	0	9	Hoxa3
0	0.357061	0.196	0.004	0	9	Zfp423
0	0.355357	0.17	0	0	9	Efs
0	0.350561	0.181	0.003	0	9	Wfdc1
0	0.349217	0.174	0	0	9	Smtnl2
0	0.348392	0.177	0.002	0	9	Fat4
0	0.348003	0.151	0.002	0	9	Arsj
0	0.346116	0.238	0.001	0	9	Evc2
0	0.344787	0.177	0.001	0	9	Prrx2
0	0.3444	0.166	0.003	0	9	Nrep
0	0.340818	0.151	0.002	0	9	Plagl1
0	0.338157	0.2	0.001	0	9	Map1a
0	0.337604	0.181	0.004	0	9	Sec16b
0	0.331727	0.2	0.002	0	9	Prrg3
0	0.33037	0.155	0.002	0	9	Steap4
0	0.329873	0.185	0	0	9	Gm32618
0	0.328712	0.14	0.001	0	9	Adamts8
0	0.326714	0.17	0.001	0	9	Ntf3
0	0.325259	0.211	0.004	0	9	Nlgn2
0	0.32306	0.14	0.001	0	9	Adgrg2
0	0.320372	0.181	0.002	0	9	Bok
0	0.315099	0.162	0.002	0	9	Cyp2j6
0	0.313253	0.125	0	0	9	Nat8f7
0	0.312559	0.174	0.001	0	9	D430019H16Rik
0	0.311876	0.151	0.001	0	9	Akr1b8
0	0.309873	0.223	0.001	0	9	Mn1
0	0.3096	0.147	0	0	9	Nat8f3
0	0.309415	0.143	0	0	9	Hoxb6
0	0.308727	0.109	0.001	0	9	Wasf3
0	0.308286	0.113	0	0	9	Ccn3
0	0.305554	0.2	0	0	9	Gli1
0	0.302789	0.211	0.005	0	9	Trip6
0	0.302731	0.2	0.001	0	9	Evc
0	0.302512	0.125	0.001	0	9	Fst
0	0.302505	0.132	0	0	9	Snai2
0	0.302269	0.177	0.004	0	9	Slc6a8
0	0.302102	0.109	0.001	0	9	Slc8a3
0	0.293474	0.162	0.003	0	9	Tmem53
0	0.291003	0.166	0.001	0	9	Wnt9a
0	0.289755	0.113	0.001	0	9	Gm38407
0	0.28445	0.166	0.001	0	9	Cpt1c
0	0.281737	0.177	0.002	0	9	Asap3
0	0.280054	0.177	0.001	0	9	Dchs1
0	0.278485	0.132	0.001	0	9	Fez1
0	0.276279	0.125	0.001	0	9	Ak1
0	0.275044	0.14	0.001	0	9	Nfatc4
0	0.271442	0.14	0.001	0	9	Zfhx4
0	0.2704	0.113	0.001	0	9	Has2os
0	0.266976	0.117	0	0	9	Dnm3os
0	0.26567	0.121	0.001	0	9	Cyp1b1
0	0.260773	0.155	0.002	0	9	L3hypdh
0	0.258932	0.125	0.001	0	9	Pygo1
0	0.253218	0.117	0.001	0	9	Kcnq4
0	0.250538	0.125	0	0	9	Has2
0	0.250431	0.136	0.002	0	9	Efcc1
5.14e-308	0.812918	0.125	0.002	1.66e-303	9	Col8a1
2.24e-307	1.08247	0.347	0.017	7.24e-303	9	Lrp4
4.9e-307	0.321128	0.166	0.003	1.58e-302	9	Rai2
6.82e-307	0.392389	0.219	0.006	2.2e-302	9	Uaca
5.09e-304	0.391188	0.23	0.007	1.64e-299	9	Rab3il1
9.35e-303	0.57836	0.343	0.017	3.02e-298	9	Ift43
1.75e-302	0.267222	0.143	0.002	5.64e-298	9	Arsi
1.89e-302	0.572279	0.215	0.006	6.12e-298	9	Etv1
8.4e-302	0.781512	0.306	0.014	2.71e-297	9	Lhfpl2
3.58e-301	1.02747	0.475	0.035	1.16e-296	9	Ptov1
6.32e-301	0.72637	0.174	0.004	2.04e-296	9	Amph
7.56e-300	1.6778	0.517	0.041	2.44e-295	9	Tgfbi
2.16e-299	0.785769	0.317	0.015	6.96e-295	9	Art4
4.69e-297	0.371394	0.219	0.006	1.52e-292	9	Smtn
5.81e-296	0.357721	0.226	0.007	1.88e-291	9	Mmp11
1.06e-293	0.733446	0.121	0.002	3.42e-289	9	Prkg2
9.65e-292	0.414735	0.211	0.006	3.11e-287	9	Klhdc8b
1.24e-291	0.340306	0.177	0.004	3.99e-287	9	Pdgfa
2.03e-290	0.437726	0.257	0.01	6.55e-286	9	Mpzl1
3.01e-290	2.54575	0.785	0.11	9.73e-286	9	Arhgap6
1.05e-289	0.340152	0.121	0.002	3.38e-285	9	Pgf
3.67e-289	0.515462	0.2	0.005	1.19e-284	9	Gucy1a2
7.22e-286	0.535546	0.14	0.002	2.33e-281	9	Zfp385b
1.12e-285	0.576856	0.332	0.017	3.63e-281	9	Lgalsl
3.25e-284	0.366955	0.208	0.006	1.05e-279	9	Ttc8
3.25e-284	1.767	0.77	0.108	1.05e-279	9	Nenf
6.73e-283	1.18791	0.596	0.058	2.17e-278	9	Plscr4
9.84e-283	0.474938	0.125	0.002	3.18e-278	9	Lgr6
1.24e-282	0.994929	0.479	0.036	4.01e-278	9	Arhgap29
1.3e-281	0.676033	0.192	0.005	4.2e-277	9	Pdlim3
5.64e-281	0.862228	0.487	0.039	1.82e-276	9	Fam114a1
6.83e-280	1.07919	0.487	0.039	2.21e-275	9	Map3k20
1e-279	0.502122	0.17	0.004	3.24e-275	9	Ccbe1
3.69e-278	1.09835	0.63	0.065	1.19e-273	9	Nrp1
5.47e-278	1.00798	0.275	0.012	1.77e-273	9	Lepr
7.13e-278	0.782098	0.313	0.015	2.3e-273	9	Egflam
6.83e-274	0.291517	0.166	0.004	2.21e-269	9	H2afy2
7.76e-274	0.520822	0.245	0.009	2.5e-269	9	Ppp1r9a
2.76e-273	0.493898	0.279	0.012	8.91e-269	9	Sh3pxd2b
5.54e-273	0.292054	0.109	0.001	1.79e-268	9	Dchs2
3.48e-271	0.811259	0.46	0.036	1.12e-266	9	Ptprs
1.55e-270	0.613343	0.355	0.021	5.02e-266	9	Acvr1
6.46e-268	0.584145	0.226	0.008	2.09e-263	9	Synm
2.84e-267	0.898838	0.196	0.006	9.16e-263	9	Gm26802
3.2e-267	1.3243	0.34	0.019	1.03e-262	9	Rgs6
6.94e-266	1.4833	0.736	0.101	2.24e-261	9	Sntb2
1.78e-265	0.59647	0.26	0.011	5.75e-261	9	Magi1
3.98e-265	0.277893	0.151	0.003	1.28e-260	9	Plcd1
4.21e-265	0.557793	0.328	0.018	1.36e-260	9	Ptpn13
7.37e-265	1.75875	0.785	0.119	2.38e-260	9	Twsg1
7.54e-265	0.47	0.223	0.008	2.43e-260	9	Dbn1
6.11e-264	0.354969	0.132	0.002	1.97e-259	9	Synpo2
6.5e-264	0.256104	0.151	0.003	2.1e-259	9	P4ha2
1.3e-263	2.43115	0.702	0.091	4.19e-259	9	Dock4
4.27e-263	0.380533	0.147	0.003	1.38e-258	9	Htra4
1.83e-262	0.486971	0.272	0.012	5.9e-258	9	Rusc2
3.57e-262	2.1862	0.785	0.128	1.15e-257	9	Pmepa1
8.95e-262	0.583462	0.268	0.012	2.89e-257	9	Matn2
1.16e-261	0.687045	0.389	0.026	3.75e-257	9	Tfpi
8.16e-261	0.748273	0.411	0.029	2.64e-256	9	Trip10
2.81e-260	1.4243	0.721	0.095	9.06e-256	9	Igf1r
1.32e-259	0.629581	0.46	0.036	4.25e-255	9	Plpp1
3.08e-259	0.882841	0.46	0.037	9.95e-255	9	Clstn1
3.29e-259	0.616264	0.366	0.023	1.06e-254	9	Zc2hc1a
4.6e-258	0.746986	0.204	0.007	1.49e-253	9	Nlgn1
5.11e-258	0.514078	0.249	0.01	1.65e-253	9	Trpc1
9.13e-258	0.344627	0.155	0.004	2.95e-253	9	Slc27a3
6.49e-257	0.774265	0.389	0.027	2.09e-252	9	Zfyve21
8.62e-257	0.45855	0.249	0.01	2.78e-252	9	Irs1
1.88e-252	0.746618	0.396	0.027	6.07e-248	9	Mcc
5.89e-252	0.462209	0.121	0.002	1.9e-247	9	Vipr2
8.11e-251	0.689017	0.151	0.003	2.62e-246	9	Hcn1
6.9e-250	0.693388	0.113	0.002	2.23e-245	9	Ltbp2
2.13e-249	0.869487	0.306	0.017	6.88e-245	9	Adgrg6
8.03e-249	1.18688	0.581	0.063	2.59e-244	9	Large1
2.65e-248	0.585789	0.204	0.007	8.55e-244	9	Fblim1
8.91e-248	1.67866	0.392	0.028	2.88e-243	9	Mt1
1.19e-247	0.299761	0.166	0.004	3.85e-243	9	Fsd1l
4.82e-247	0.617846	0.426	0.032	1.56e-242	9	Tjp1
1.52e-246	0.864673	0.498	0.045	4.89e-242	9	Wdfy3
5.26e-246	1.14137	0.543	0.057	1.7e-241	9	Rcn1
9.79e-246	0.782131	0.125	0.002	3.16e-241	9	Myh11
1.65e-245	0.288743	0.17	0.005	5.32e-241	9	Rab13
6.91e-243	1.06264	0.358	0.024	2.23e-238	9	Creb5
3.85e-242	0.315021	0.117	0.002	1.24e-237	9	Myocd
1.15e-241	2.30705	0.623	0.078	3.72e-237	9	Akap12
1.17e-241	0.466925	0.249	0.011	3.79e-237	9	C1qtnf12
3.29e-240	1.35041	0.619	0.073	1.06e-235	9	Sox5
1.6e-239	0.27112	0.143	0.003	5.16e-235	9	Gm49767
8.25e-239	0.566465	0.317	0.018	2.66e-234	9	Nectin3
1.12e-237	1.14903	0.63	0.076	3.61e-233	9	Rhoc
2.03e-237	0.706697	0.434	0.035	6.55e-233	9	Tmem204
6.71e-237	1.70873	0.577	0.067	2.17e-232	9	Pde7b
1.12e-236	0.379091	0.215	0.008	3.6e-232	9	Gprc5b
9.26e-236	1.00515	0.513	0.051	2.99e-231	9	Farp1
9.72e-236	0.637115	0.423	0.032	3.14e-231	9	Cavin2
1.07e-235	0.543322	0.147	0.004	3.45e-231	9	Gria1
3.84e-233	0.631015	0.321	0.02	1.24e-228	9	Gpsm2
4.48e-233	0.298601	0.17	0.005	1.45e-228	9	Calml4
7.41e-233	0.520062	0.343	0.022	2.39e-228	9	Lpl
1.67e-232	0.345677	0.215	0.008	5.38e-228	9	Mageh1
2.14e-231	0.795573	0.426	0.036	6.9e-227	9	Pld1
8.06e-230	0.524582	0.34	0.022	2.6e-225	9	Palm
1.49e-229	0.650164	0.377	0.028	4.82e-225	9	Gnb4
7.93e-229	0.572121	0.306	0.018	2.56e-224	9	Dab2
2.34e-228	0.77351	0.257	0.013	7.55e-224	9	Angptl4
3.15e-228	1.00818	0.653	0.081	1.02e-223	9	Tcf7l2
3.62e-228	1.18573	0.57	0.066	1.17e-223	9	Ehbp1
1.56e-227	0.256734	0.143	0.003	5.02e-223	9	Me1
7.07e-227	0.399071	0.117	0.002	2.28e-222	9	Chrm2
1.33e-226	0.341346	0.189	0.007	4.31e-222	9	Hoxb3
3.1e-226	1.25762	0.528	0.056	1e-221	9	Pdzd2
6.92e-226	0.351581	0.23	0.01	2.23e-221	9	Zfp532
1.21e-225	0.954138	0.392	0.031	3.91e-221	9	Agap1
2.52e-225	0.386846	0.234	0.01	8.14e-221	9	Syde1
9.84e-225	0.292476	0.181	0.006	3.18e-220	9	Layn
1.37e-224	0.549621	0.328	0.022	4.43e-220	9	Lmbr1
1.06e-223	0.789003	0.14	0.003	3.41e-219	9	Hmcn2
1.1e-222	0.468495	0.279	0.015	3.54e-218	9	Tcea3
1.75e-222	0.712992	0.313	0.02	5.66e-218	9	Agmo
4.72e-222	0.306472	0.2	0.008	1.52e-217	9	Pter
9.54e-222	0.321729	0.125	0.003	3.08e-217	9	Cd109
2.66e-221	0.369745	0.219	0.009	8.6e-217	9	Scn1b
2.71e-220	0.53979	0.291	0.017	8.73e-216	9	Gab1
5.13e-220	0.31747	0.109	0.002	1.65e-215	9	1010001N08Rik
1.06e-219	0.729825	0.358	0.026	3.42e-215	9	Steap3
1.22e-219	0.503166	0.249	0.012	3.92e-215	9	Abca9
1.69e-219	0.803775	0.328	0.022	5.46e-215	9	2610307P16Rik
2.5e-219	0.453367	0.234	0.011	8.06e-215	9	Rab7b
3.37e-219	0.290241	0.136	0.003	1.09e-214	9	Thnsl2
5.24e-219	0.429903	0.17	0.005	1.69e-214	9	Nuak1
8.81e-219	0.645172	0.174	0.006	2.84e-214	9	Adamts9
3.11e-218	0.275695	0.143	0.004	1e-213	9	1500009L16Rik
3.15e-215	1.30413	0.536	0.061	1.02e-210	9	Nav1
1.09e-214	0.278693	0.143	0.004	3.52e-210	9	Pth1r
2.53e-214	1.1518	0.577	0.072	8.17e-210	9	Sbf2
1.39e-213	0.726635	0.415	0.035	4.5e-209	9	St5
1.55e-212	0.665728	0.174	0.006	4.99e-208	9	Gucy1b1
2.24e-212	0.82381	0.223	0.01	7.22e-208	9	Cntn4
4.87e-212	0.298473	0.151	0.004	1.57e-207	9	Garem1
7.05e-211	0.347197	0.208	0.009	2.28e-206	9	Lrig3
5.68e-210	0.879777	0.491	0.052	1.83e-205	9	Zhx3
1.25e-209	1.54492	0.687	0.107	4.04e-205	9	Lmna
3.34e-209	0.373358	0.208	0.009	1.08e-204	9	Cercam
9.73e-209	0.298681	0.185	0.007	3.14e-204	9	Synpo
1.43e-208	0.422871	0.211	0.009	4.6e-204	9	Stox2
5.13e-208	1.15647	0.596	0.08	1.66e-203	9	Tspan3
9.92e-208	0.749578	0.381	0.032	3.2e-203	9	Tgfb3
2.17e-207	0.670219	0.37	0.03	6.99e-203	9	Gkap1
4.26e-207	0.509215	0.287	0.017	1.37e-202	9	Pxdn
5.8e-207	0.380358	0.226	0.011	1.87e-202	9	Fam135a
7.01e-207	0.519796	0.366	0.028	2.26e-202	9	Ptprm
3.05e-206	0.781287	0.185	0.007	9.84e-202	9	S1pr3
3.59e-206	1.20508	0.585	0.078	1.16e-201	9	Golim4
4.51e-206	0.527324	0.245	0.013	1.46e-201	9	Fam20a
1.11e-205	0.375243	0.211	0.009	3.58e-201	9	Uggt2
4.34e-205	1.37958	0.381	0.032	1.4e-200	9	Iigp1
2.87e-204	0.815264	0.468	0.048	9.27e-200	9	Kif13a
3.75e-204	0.320309	0.185	0.007	1.21e-199	9	Tmem150a
6.64e-204	1.37441	0.66	0.103	2.14e-199	9	Fcgrt
1.48e-203	1.35357	0.4	0.035	4.77e-199	9	Adgrl3
3.51e-203	0.331776	0.151	0.005	1.13e-198	9	Gm4951
5.35e-202	1.44179	0.464	0.048	1.73e-197	9	Tppp3
5.47e-202	0.459476	0.268	0.016	1.76e-197	9	2700081O15Rik
8.35e-202	0.757585	0.392	0.035	2.69e-197	9	H6pd
1e-201	1.09785	0.498	0.055	3.23e-197	9	Zbtb16
5.34e-201	0.388453	0.211	0.01	1.72e-196	9	Gjc1
7.14e-201	0.41105	0.257	0.014	2.3e-196	9	Spaca6
1.18e-199	0.268551	0.362	0.028	3.8e-195	9	Prickle2
1.26e-199	0.415724	0.143	0.004	4.08e-195	9	Aff2
1.79e-198	0.314005	0.189	0.008	5.77e-194	9	Ift81
4.26e-198	0.559301	0.268	0.016	1.38e-193	9	Plekha6
1.01e-197	0.598951	0.158	0.005	3.25e-193	9	Mt2
1.02e-197	0.553176	0.192	0.008	3.28e-193	9	Slc24a3
4.73e-197	0.715126	0.325	0.024	1.53e-192	9	Csgalnact1
1.56e-196	1.89967	0.83	0.184	5.04e-192	9	Dstn
1.61e-196	0.586736	0.215	0.01	5.19e-192	9	Mettl24
1.82e-196	0.554885	0.192	0.008	5.86e-192	9	Ccdc141
9.63e-196	0.360197	0.219	0.011	3.11e-191	9	Snx7
2.98e-195	0.732174	0.449	0.047	9.61e-191	9	Ppfibp1
4.52e-195	1.42532	0.532	0.067	1.46e-190	9	Dapk1
8.36e-195	2.12576	0.879	0.234	2.7e-190	9	Anxa5
3.36e-194	0.253849	0.155	0.005	1.09e-189	9	Prkar1b
7.31e-194	1.21978	0.672	0.107	2.36e-189	9	Arhgef12
1.37e-193	0.274699	0.132	0.004	4.41e-189	9	Vit
4.44e-193	0.911987	0.491	0.056	1.43e-188	9	Cd151
4.67e-193	1.05146	0.517	0.064	1.51e-188	9	Acadsb
1.77e-192	0.592053	0.392	0.036	5.71e-188	9	Tmem159
7.25e-192	0.61466	0.294	0.02	2.34e-187	9	Fzd4
7.37e-192	0.677457	0.415	0.04	2.38e-187	9	Kifap3
1.88e-190	1.25113	0.562	0.077	6.08e-186	9	Ar
2.26e-190	0.406636	0.132	0.004	7.28e-186	9	Grik4
6.33e-190	0.46424	0.245	0.014	2.04e-185	9	Dcbld2
1.57e-189	0.307702	0.151	0.005	5.06e-185	9	Serpinb8
5.57e-189	0.826236	0.158	0.006	1.8e-184	9	Hpse2
9.65e-188	0.402922	0.204	0.01	3.11e-183	9	Tst
1.79e-187	0.623781	0.37	0.033	5.78e-183	9	Cdc42ep2
1.65e-186	1.00827	0.555	0.075	5.31e-182	9	Gabarapl1
1.71e-186	1.91681	0.777	0.173	5.51e-182	9	Klf9
2.69e-186	0.856033	0.506	0.061	8.68e-182	9	Cpd
7.76e-185	0.615612	0.306	0.023	2.5e-180	9	Cyp2d22
1.34e-184	0.293111	0.128	0.004	4.31e-180	9	Nid2
3.37e-184	0.572455	0.302	0.022	1.09e-179	9	Sestd1
1.3e-183	0.4911	0.283	0.019	4.21e-179	9	Rassf8
1.97e-183	1.47666	0.374	0.034	6.36e-179	9	2023-09-04
3.23e-183	2.61562	0.955	0.366	1.04e-178	9	Cd81
3.6e-182	0.311079	0.192	0.009	1.16e-177	9	Tmem158
2e-181	0.897296	0.226	0.013	6.44e-177	9	Col23a1
2.3e-181	0.365932	0.196	0.009	7.42e-177	9	Apbb1
2.65e-181	0.374529	0.155	0.006	8.56e-177	9	Klhl29
3e-180	1.281	0.445	0.051	9.67e-176	9	Rad51b
3.12e-180	0.310519	0.132	0.004	1.01e-175	9	Fap
3.5e-179	1.0158	0.555	0.078	1.13e-174	9	Slc44a1
5.84e-179	0.293179	0.181	0.008	1.88e-174	9	Tspan6
2.37e-178	1.09385	0.513	0.068	7.65e-174	9	Acyp2
2.5e-178	0.65677	0.283	0.02	8.06e-174	9	Slc16a9
9.06e-178	1.32899	0.649	0.111	2.92e-173	9	Adamts10
2.1e-177	0.627581	0.2	0.01	6.8e-173	9	C2
9.87e-176	1.83997	0.883	0.241	3.19e-171	9	Ptms
1.53e-175	1.71285	0.785	0.165	4.94e-171	9	Marcks
3.69e-175	2.62986	0.604	0.102	1.19e-170	9	Igfbp4
7.45e-175	0.483799	0.23	0.013	2.41e-170	9	Tspan4
1.48e-173	0.601423	0.336	0.029	4.78e-169	9	Lncppara
2.64e-173	0.376439	0.147	0.005	8.52e-169	9	Dmpk
2.24e-172	0.26131	0.162	0.007	7.25e-168	9	Mamld1
2.29e-172	0.300865	0.113	0.003	7.39e-168	9	Rerg
2.29e-172	0.522353	0.287	0.021	7.4e-168	9	Glis2
5.03e-172	0.309959	0.121	0.003	1.63e-167	9	Gm49708
9.24e-171	0.399865	0.238	0.014	2.98e-166	9	Tmod2
5.73e-170	0.503656	0.264	0.018	1.85e-165	9	Enpp5
9.81e-170	0.302533	0.109	0.003	3.17e-165	9	Nalcn
2.54e-169	0.5083	0.287	0.022	8.19e-165	9	H1f0
2.81e-169	0.516338	0.298	0.024	9.09e-165	9	Spsb1
4.69e-169	0.333206	0.177	0.008	1.51e-164	9	Fzd7
3.94e-168	0.907858	0.649	0.107	1.27e-163	9	Bmpr2
8.41e-168	0.532959	0.257	0.018	2.71e-163	9	Zdhhc1
1.47e-167	0.506706	0.245	0.016	4.73e-163	9	Srgap1
6.12e-167	1.45015	0.596	0.098	1.98e-162	9	Csrp2
8.89e-167	0.627247	0.34	0.031	2.87e-162	9	Crtap
4.16e-166	0.493993	0.275	0.02	1.34e-161	9	Jcad
9.96e-166	1.56123	0.736	0.162	3.22e-161	9	Serpinb6a
1.44e-165	0.657291	0.426	0.047	4.64e-161	9	Ctnnd1
4.15e-165	0.568006	0.238	0.015	1.34e-160	9	Cox6b2
1.08e-164	0.525783	0.283	0.022	3.5e-160	9	Tacc2
1.8e-164	0.439259	0.238	0.015	5.82e-160	9	Cxcl16
1.94e-164	0.840421	0.283	0.022	6.25e-160	9	Gria3
3.51e-164	0.622328	0.279	0.021	1.13e-159	9	Ldb2
5.67e-164	0.854678	0.468	0.06	1.83e-159	9	Creb3l2
5.77e-164	0.455157	0.219	0.013	1.86e-159	9	Fgfr3
2.8e-163	0.639049	0.294	0.024	9.05e-159	9	Pla2g4a
2.87e-163	0.737286	0.336	0.031	9.27e-159	9	Prkn
6.56e-163	0.786107	0.408	0.046	2.12e-158	9	Afap1
3.93e-162	1.21733	0.525	0.076	1.27e-157	9	Gas7
8.45e-162	0.923376	0.166	0.007	2.73e-157	9	Kctd16
2.05e-161	0.470859	0.117	0.003	6.62e-157	9	Rasl11a
5.95e-161	0.708446	0.445	0.054	1.92e-156	9	Rin2
8.78e-161	0.945385	0.517	0.072	2.84e-156	9	Dip2c
1.13e-159	0.36587	0.291	0.023	3.64e-155	9	Foxf1
6.8e-159	0.719015	0.404	0.045	2.2e-154	9	Stard9
2.11e-158	0.616247	0.423	0.05	6.82e-154	9	Vwa5a
2.24e-158	0.457309	0.279	0.022	7.24e-154	9	Ston1
8.73e-158	0.467582	0.23	0.015	2.82e-153	9	Slc16a2
2.86e-157	1.57451	0.37	0.04	9.22e-153	9	Cacna1d
2.41e-156	1.11763	0.649	0.121	7.77e-152	9	Arhgap10
5.98e-156	0.854577	0.464	0.06	1.93e-151	9	Wwc2
7.9e-156	0.279154	0.113	0.003	2.55e-151	9	Rims1
2.8e-155	0.745837	0.208	0.012	9.05e-151	9	Myo1b
9.9e-155	1.19929	0.513	0.076	3.2e-150	9	Tns3
2.74e-154	0.382608	0.2	0.012	8.83e-150	9	Nradd
4.7e-154	0.521532	0.143	0.006	1.52e-149	9	Kcnma1
7.33e-154	0.93552	0.415	0.049	2.37e-149	9	Sema5a
8.32e-154	0.395764	0.23	0.015	2.69e-149	9	Soga1
1.8e-152	0.289493	0.177	0.009	5.81e-148	9	Nipa1
2.12e-152	0.918267	0.558	0.088	6.85e-148	9	Tnfsf12
4.98e-152	1.24967	0.668	0.138	1.61e-147	9	Nfic
6.26e-151	0.256471	0.162	0.008	2.02e-146	9	Ces2g
6.99e-150	0.69267	0.374	0.041	2.26e-145	9	Lifr
1.86e-149	0.422628	0.374	0.04	6.02e-145	9	Eng
3.01e-149	1.55234	0.785	0.21	9.71e-145	9	Dpysl2
2.49e-148	0.341441	0.181	0.01	8.04e-144	9	Kctd17
3.01e-148	0.525976	0.336	0.034	9.72e-144	9	B4gat1
7.19e-148	0.472003	0.272	0.022	2.32e-143	9	Serf1
1.03e-147	0.354853	0.196	0.012	3.33e-143	9	Snta1
1.71e-147	1.24038	0.872	0.252	5.51e-143	9	Ctsb
2.37e-147	1.27181	0.649	0.121	7.64e-143	9	Gab2
1.79e-146	0.33416	0.166	0.008	5.79e-142	9	Papss2
2.74e-146	0.835555	0.43	0.056	8.83e-142	9	Bag3
5.99e-146	0.667295	0.332	0.034	1.93e-141	9	Ldhb
5.72e-145	0.592561	0.408	0.05	1.85e-140	9	Tmed1
7.5e-145	0.347632	0.211	0.014	2.42e-140	9	Tbc1d19
7.74e-145	0.250737	0.136	0.005	2.5e-140	9	Slc22a17
1.26e-144	2.33107	0.902	0.283	4.08e-140	9	S100a6
4.4e-144	0.283674	0.113	0.004	1.42e-139	9	Cldn1
7.55e-144	0.727894	0.355	0.038	2.44e-139	9	Prickle1
1.05e-143	0.752928	0.306	0.029	3.39e-139	9	Nrp2
1.8e-143	0.288481	0.158	0.008	5.81e-139	9	Wdr60
3.55e-143	1.20376	0.702	0.157	1.14e-138	9	Comt
5.82e-143	1.63899	0.351	0.04	1.88e-138	9	Spon1
8.05e-143	0.391344	0.223	0.016	2.6e-138	9	Tmtc3
2.58e-142	0.580956	0.358	0.04	8.34e-138	9	Cbx6
3.6e-142	0.406988	0.192	0.012	1.16e-137	9	Upp2
4.78e-142	0.735982	0.404	0.049	1.54e-137	9	Tshz3
4.77e-141	0.44232	0.264	0.022	1.54e-136	9	Iqsec2
4.13e-140	0.288666	0.155	0.007	1.33e-135	9	Hacd1
5.62e-140	-3.18655	0.196	0.952	1.82e-135	9	Cd52
7.47e-140	-2.68316	0.189	0.967	2.41e-135	9	Srgn
9.66e-140	0.616613	0.253	0.02	3.12e-135	9	Rnf217
1.31e-139	0.519383	0.309	0.031	4.21e-135	9	Bace1
3.52e-139	0.422946	0.155	0.008	1.14e-134	9	Ddr1
7.9e-139	0.356177	0.219	0.015	2.55e-134	9	Nsg1
1.45e-138	0.736115	0.46	0.065	4.67e-134	9	Afdn
2.28e-138	0.785975	0.392	0.05	7.36e-134	9	Gaa
7.32e-137	1.1569	0.611	0.123	2.36e-132	9	Prdx4
1.65e-136	1.1021	0.442	0.063	5.32e-132	9	Myo1d
4.4e-136	-2.49701	0.192	0.936	1.42e-131	9	Arhgdib
4.65e-136	0.339183	0.177	0.01	1.5e-131	9	Adgra3
4.89e-136	0.446827	0.328	0.034	1.58e-131	9	Mgll
1.2e-135	0.886573	0.464	0.07	3.88e-131	9	Mical3
1.61e-135	0.814181	0.468	0.071	5.19e-131	9	Sec24d
4.1e-135	0.289849	0.204	0.014	1.32e-130	9	Ttc23
4.5e-134	2.54982	0.981	0.648	1.45e-129	9	Cst3
5.01e-134	0.444056	0.223	0.016	1.62e-129	9	Reps2
6.97e-134	0.266079	0.185	0.011	2.25e-129	9	Pde9a
8.12e-134	0.461957	0.245	0.02	2.62e-129	9	Dtx4
9.34e-134	0.607472	0.125	0.005	3.01e-129	9	Fat3
3.56e-133	0.414884	0.219	0.016	1.15e-128	9	Nr1h3
4.2e-133	0.40955	0.242	0.02	1.36e-128	9	S1pr2
7.68e-133	0.969903	0.596	0.112	2.48e-128	9	Grn
1.02e-132	2.75795	0.638	0.148	3.29e-128	9	Egr1
1.29e-132	0.305432	0.17	0.01	4.17e-128	9	Spats2
1.53e-132	1.55516	0.687	0.164	4.95e-128	9	Airn
1.77e-132	0.460526	0.272	0.025	5.71e-128	9	Dock6
2.42e-132	0.436851	0.17	0.01	7.8e-128	9	Kcnk2
6.08e-132	0.533171	0.343	0.039	1.96e-127	9	Fer
8.18e-132	1.15894	0.449	0.068	2.64e-127	9	F2r
4.43e-131	-2.47182	0.155	0.934	1.43e-126	9	Coro1a
5.11e-131	0.520967	0.313	0.033	1.65e-126	9	Kalrn
1.38e-130	0.476227	0.226	0.017	4.47e-126	9	Slc2a13
5.06e-130	0.50081	0.355	0.042	1.63e-125	9	Camk1
5.93e-130	1.24147	0.675	0.159	1.92e-125	9	Itm2c
1.19e-129	-2.60308	0.125	0.919	3.85e-125	9	Mir142hg
1.81e-129	0.780721	0.332	0.038	5.85e-125	9	Cmklr1
1.87e-129	0.902553	0.317	0.035	6.04e-125	9	Dgkb
2.56e-128	0.358908	0.23	0.018	8.26e-124	9	Plekha4
4.01e-128	0.304047	0.117	0.005	1.29e-123	9	Zbtb7c
1.15e-127	-2.76342	0.125	0.916	3.7e-123	9	Ptprc
1.46e-127	-1.90174	0.958	0.984	4.7e-123	9	Fau
1.78e-127	0.544009	0.381	0.049	5.75e-123	9	Ubtd2
2.48e-127	0.336666	0.177	0.011	7.99e-123	9	Mmp19
4.89e-127	1.44854	0.691	0.169	1.58e-122	9	Myadm
6.88e-127	0.360648	0.291	0.028	2.22e-122	9	Kitl
1.51e-126	-2.66154	0.181	0.928	4.89e-122	9	Stk17b
9.04e-126	0.614326	0.309	0.034	2.92e-121	9	Tubb6
1.24e-125	1.37557	0.404	0.058	4e-121	9	Frmd4b
1.73e-125	1.1298	0.596	0.128	5.58e-121	9	Vkorc1
2.08e-125	1.17987	0.702	0.175	6.72e-121	9	Ttc28
3.86e-125	0.261449	0.155	0.008	1.25e-120	9	A4galt
5.69e-125	0.587099	0.377	0.048	1.84e-120	9	Zfyve9
6.74e-125	0.332394	0.26	0.023	2.18e-120	9	Tbx3
9.62e-125	1.82597	0.921	0.494	3.1e-120	9	Laptm4a
5.97e-124	0.311136	0.192	0.013	1.93e-119	9	Tln2
4.36e-123	-0.383302	0.321	0.035	1.41e-118	9	Ramp2
5.69e-123	-2.48468	0.117	0.914	1.84e-118	9	Dock2
1.12e-122	0.967912	0.528	0.1	3.63e-118	9	Daam1
2.75e-122	-2.00866	0.981	0.985	8.86e-118	9	Rps27
4.66e-122	0.41879	0.242	0.021	1.5e-117	9	Cdc42ep4
5.11e-122	0.361523	0.189	0.013	1.65e-117	9	Sorbs3
5.23e-122	0.73448	0.43	0.063	1.69e-117	9	Plcb4
8.44e-122	0.270516	0.147	0.008	2.73e-117	9	Fgd1
1.44e-121	1.15745	0.672	0.169	4.65e-117	9	Cnpy2
1.46e-121	-2.72901	0.174	0.921	4.72e-117	9	Arhgap15
1.8e-121	0.440339	0.102	0.004	5.81e-117	9	B530045E10Rik
1.85e-121	0.932675	0.332	0.04	5.99e-117	9	Sort1
2.01e-121	0.578566	0.336	0.041	6.49e-117	9	Sqor
5.19e-121	-2.20782	0.125	0.881	1.68e-116	9	Rac2
6.14e-121	1.87471	0.747	0.231	1.98e-116	9	Csrp1
3.87e-120	0.557131	0.291	0.031	1.25e-115	9	Axin2
4.13e-120	0.433756	0.208	0.016	1.33e-115	9	Cdc42ep1
1.08e-119	0.46699	0.106	0.004	3.5e-115	9	Kcnk3
1.18e-119	0.680535	0.46	0.075	3.8e-115	9	Zcchc24
1.2e-119	-1.77482	0.992	0.994	3.87e-115	9	Tmsb4x
1.63e-119	-1.98817	0.558	0.956	5.27e-115	9	Sh3bgrl3
2.56e-119	1.50705	0.491	0.09	8.26e-115	9	Phlda1
6.93e-119	-2.29688	0.132	0.893	2.24e-114	9	Cytip
8.14e-119	-2.25364	0.109	0.872	2.63e-114	9	Ptpn18
8.53e-119	0.477569	0.249	0.023	2.75e-114	9	Zfp948
8.8e-119	0.957937	0.558	0.113	2.84e-114	9	Pkd1
1.2e-118	0.567168	0.355	0.045	3.87e-114	9	Dock1
1.39e-118	1.50301	0.608	0.136	4.49e-114	9	Anxa1
7.27e-118	0.314163	0.158	0.009	2.35e-113	9	Garnl3
7.52e-118	0.700191	0.43	0.067	2.43e-113	9	Spred1
9.75e-118	0.74527	0.438	0.07	3.15e-113	9	Slc29a1
1.51e-117	0.367662	0.181	0.012	4.87e-113	9	Col27a1
1.92e-117	0.606589	0.242	0.022	6.21e-113	9	Gstk1
3.58e-117	0.503366	0.192	0.014	1.16e-112	9	Plxna2
4.06e-117	1.18508	0.377	0.053	1.31e-112	9	Hspa1a
5.39e-117	0.972176	0.555	0.114	1.74e-112	9	Eva1b
1.37e-116	0.618986	0.389	0.054	4.43e-112	9	Tmbim1
1.4e-116	-1.89291	0.977	0.984	4.51e-112	9	Rps24
2.72e-116	0.475914	0.272	0.028	8.78e-112	9	Arhgap23
3.55e-116	-1.62201	0.974	0.988	1.14e-111	9	Rps29
4.66e-116	0.82609	0.249	0.024	1.5e-111	9	Adarb1
9.1e-116	0.389591	0.306	0.034	2.94e-111	9	Tmem100
1.87e-115	1.23569	0.642	0.163	6.03e-111	9	Tmed3
2.67e-115	0.993301	0.509	0.096	8.62e-111	9	Arhgap21
3e-115	0.2744	0.189	0.014	9.69e-111	9	P3h1
5.62e-115	0.261039	0.174	0.012	1.82e-110	9	Mid2
8.14e-115	-2.13609	0.702	0.96	2.63e-110	9	Btg1
8.51e-115	-1.68443	0.928	0.976	2.75e-110	9	Rps13
1.93e-114	0.32968	0.106	0.004	6.23e-110	9	Dixdc1
5.1e-114	0.475011	0.298	0.034	1.65e-109	9	Nhsl2
5.95e-114	1.29624	0.638	0.153	1.92e-109	9	Tpm1
8.45e-114	0.54128	0.325	0.04	2.73e-109	9	Cmtm3
8.98e-114	1.29441	0.709	0.215	2.9e-109	9	Calu
2.32e-113	-1.56982	0.94	0.975	7.5e-109	9	Rplp2
2.65e-113	1.94013	0.909	0.484	8.55e-109	9	Tuba1a
7.38e-113	-1.52048	0.906	0.971	2.38e-108	9	Rpl27
7.72e-113	0.328364	0.226	0.02	2.49e-108	9	Pcbp4
1.49e-112	-1.72408	0.785	0.979	4.8e-108	9	H2-K1
4.91e-112	0.594311	0.317	0.038	1.58e-107	9	Tspan9
8.96e-112	-1.44064	0.917	0.985	2.89e-107	9	H2-D1
1.25e-111	0.765694	0.158	0.01	4.04e-107	9	Rbfox1
1.3e-111	1.07842	0.615	0.139	4.19e-107	9	Atrnl1
1.42e-111	0.584783	0.343	0.045	4.57e-107	9	Plxnb2
1.87e-111	1.45256	0.675	0.178	6.03e-107	9	Grk5
4.35e-111	0.456962	0.26	0.027	1.41e-106	9	2310022B05Rik
5.49e-111	0.787948	0.415	0.066	1.77e-106	9	Vat1
6.55e-111	-1.55404	0.936	0.975	2.11e-106	9	Rps11
8.16e-111	1.46356	0.713	0.207	2.64e-106	9	Lamc1
2.17e-110	0.510193	0.268	0.029	6.99e-106	9	Trim2
9.11e-110	-1.45486	0.951	0.977	2.94e-105	9	Rpl38
1.52e-109	1.53797	0.838	0.341	4.9e-105	9	Lamp2
2.49e-109	-1.47134	0.94	0.979	8.05e-105	9	Rpl19
6.71e-109	0.279353	0.155	0.01	2.17e-104	9	Plekhh3
1.35e-108	-1.75485	0.958	0.976	4.37e-104	9	Rps15a
2e-108	0.739768	0.442	0.074	6.45e-104	9	Phactr2
3.91e-108	1.03216	0.619	0.149	1.26e-103	9	Lman1
4.85e-108	1.67454	0.887	0.408	1.56e-103	9	Aldh2
1.55e-107	-1.63052	0.932	0.98	5.02e-103	9	Rpl18a
2.36e-107	-1.61118	0.94	0.975	7.63e-103	9	Rpl32
1.2e-106	-1.52363	0.936	0.977	3.86e-102	9	Rps3a1
2.57e-106	2.47825	0.823	0.318	8.31e-102	9	Apoe
3.43e-106	-1.43257	0.974	0.984	1.11e-101	9	Rpl37a
9.93e-106	-2.01573	0.121	0.844	3.21e-101	9	Laptm5
2.23e-105	0.357766	0.215	0.02	7.19e-101	9	Laptm4b
3.04e-105	-2.26838	0.136	0.855	9.8e-101	9	Ripor2
4.15e-105	0.314922	0.211	0.019	1.34e-100	9	Ctif
4.91e-105	0.878885	0.525	0.106	1.58e-100	9	Zfhx3
6.39e-105	-1.36968	0.958	0.977	2.06e-100	9	Rpl34
9.22e-105	0.548196	0.219	0.02	2.98e-100	9	Mafb
1.1e-104	-1.75585	0.774	0.962	3.55e-100	9	Pfn1
1.4e-104	-1.4525	0.962	0.979	4.53e-100	9	Rps16
1.86e-104	-2.1618	0.102	0.824	6e-100	9	Gimap6
2.79e-104	-1.6678	0.951	0.976	9e-100	9	Rps7
8.81e-104	0.331956	0.211	0.019	2.84e-99	9	Pdgfd
1.14e-103	0.338463	0.242	0.025	3.69e-99	9	Abhd14a
1.32e-103	-1.84914	0.106	0.835	4.26e-99	9	Cd53
1.34e-103	0.466663	0.245	0.026	4.33e-99	9	Adcy9
1.54e-103	0.477977	0.294	0.036	4.97e-99	9	Marveld1
8.79e-103	-1.52543	0.955	0.977	2.84e-98	9	Rpl39
1.36e-102	-1.36107	0.955	0.978	4.39e-98	9	Rps27a
2.34e-102	-1.32433	0.947	0.975	7.55e-98	9	Rpl36
3.85e-102	-1.44892	0.943	0.978	1.24e-97	9	Rps10
4.81e-102	0.493402	0.321	0.043	1.55e-97	9	Dtx3
7.45e-102	0.394331	0.185	0.015	2.4e-97	9	Spire1
7.91e-102	0.36776	0.211	0.019	2.56e-97	9	Ggcx
1.35e-101	-1.99309	0.302	0.893	4.36e-97	9	Ets1
1.49e-101	-1.43118	0.921	0.973	4.81e-97	9	Rpl13a
1.67e-101	-2.08032	0.166	0.86	5.38e-97	9	Fam107b
4.07e-101	0.662579	0.366	0.054	1.31e-96	9	Tgm2
5.05e-101	1.34041	0.728	0.217	1.63e-96	9	Rbpms
1.17e-100	0.268558	0.121	0.006	3.77e-96	9	Lag3
1.23e-100	0.393322	0.245	0.026	3.97e-96	9	Tek
1.59e-100	0.871111	0.54	0.11	5.12e-96	9	Camk2n1
3.76e-100	0.482849	0.17	0.013	1.21e-95	9	Gpnmb
3.83e-100	-1.64144	0.66	0.944	1.23e-95	9	Uba52
3.85e-100	0.276834	0.143	0.009	1.24e-95	9	Chst14
5.12e-100	-2.00713	0.094	0.815	1.65e-95	9	Ptprcap
6.32e-100	0.382305	0.279	0.034	2.04e-95	9	Slc12a4
6.44e-100	0.545334	0.298	0.039	2.08e-95	9	Cyp27a1
6.56e-100	1.40426	0.755	0.257	2.12e-95	9	Selenop
7.68e-100	0.387115	0.136	0.008	2.48e-95	9	Colgalt2
8.36e-100	-1.78137	0.117	0.811	2.7e-95	9	Gmfg
2.22e-99	0.788797	0.449	0.083	7.17e-95	9	Ppp2r3a
2.58e-99	0.329023	0.234	0.024	8.32e-95	9	Plpp5
4.45e-99	0.839933	0.419	0.074	1.44e-94	9	Raph1
5.27e-99	-1.39255	0.966	0.98	1.7e-94	9	Rpl23
7.34e-99	0.435746	0.196	0.017	2.37e-94	9	Rasl12
9.59e-99	0.511669	0.317	0.043	3.1e-94	9	Mitf
9.84e-99	0.437136	0.211	0.02	3.18e-94	9	Fbxw17
1.99e-98	-1.38923	0.94	0.979	6.43e-94	9	Rpl30
3.59e-98	0.921808	0.642	0.168	1.16e-93	9	Syne1
4.43e-98	0.278439	0.166	0.012	1.43e-93	9	Agrn
4.68e-98	0.452026	0.249	0.028	1.51e-93	9	Deptor
4.99e-98	0.258108	0.143	0.009	1.61e-93	9	Gnb5
7.03e-98	-1.56259	0.925	0.973	2.27e-93	9	Rps18
1.28e-97	0.445374	0.313	0.042	4.14e-93	9	Plekhg1
2.91e-97	0.334763	0.204	0.019	9.39e-93	9	Scamp1
4.23e-97	0.508967	0.302	0.04	1.37e-92	9	Sgcb
5.5e-97	0.425022	0.26	0.03	1.78e-92	9	Hoxb4
6.32e-97	-1.25033	0.955	0.979	2.04e-92	9	Rpl37
8.96e-97	1.77926	0.921	0.769	2.89e-92	9	Zbtb20
1.07e-96	0.857794	0.54	0.124	3.46e-92	9	Fam102b
1.09e-96	0.265216	0.155	0.011	3.52e-92	9	Arhgef5
1.36e-96	0.295797	0.143	0.009	4.38e-92	9	Gm48742
1.89e-96	1.32377	0.97	0.915	6.11e-92	9	Itm2b
2.83e-96	-1.43038	0.925	0.972	9.14e-92	9	Rps26
3.09e-96	0.536346	0.306	0.041	9.99e-92	9	Apba1
4.98e-96	1.24763	0.419	0.078	1.61e-91	9	Ptch1
5.75e-96	-1.17549	0.97	0.982	1.86e-91	9	Rpl41
8.22e-96	-1.35825	0.947	0.975	2.65e-91	9	Rps9
9.97e-96	0.674177	0.151	0.011	3.22e-91	9	Gm14964
2.45e-95	0.907839	0.532	0.119	7.9e-91	9	Scd2
4.15e-95	-1.27846	0.936	0.982	1.34e-90	9	Rpl27a
5.37e-95	0.36686	0.234	0.025	1.73e-90	9	Abhd14b
6.92e-95	0.527557	0.245	0.027	2.24e-90	9	Clu
1.01e-94	-1.38699	0.943	0.977	3.27e-90	9	Rpl17
1.04e-94	0.273944	0.136	0.009	3.37e-90	9	Fam189a2
1.49e-94	-1.21028	0.906	0.966	4.79e-90	9	Rps25
2.18e-94	0.561909	0.317	0.045	7.04e-90	9	Ro60
2.25e-94	-2.01953	0.132	0.798	7.26e-90	9	H2-Q7
4.28e-94	-1.3355	0.906	0.973	1.38e-89	9	Rpl18
4.85e-94	-1.36269	0.917	0.971	1.57e-89	9	Rps3
5.37e-94	-2.02779	0.098	0.806	1.73e-89	9	Inpp5d
6.11e-94	-1.16336	0.947	0.98	1.97e-89	9	Rps23
1.8e-93	0.887053	0.585	0.14	5.81e-89	9	Xdh
1.88e-93	-1.44226	0.955	0.975	6.06e-89	9	Rps28
2.59e-93	-1.20913	0.951	0.975	8.35e-89	9	Rpl11
2.71e-93	0.438069	0.177	0.015	8.74e-89	9	Tmeff2
3.1e-93	0.513159	0.223	0.024	1e-88	9	Rasl11b
5.12e-93	0.75072	0.328	0.05	1.65e-88	9	Cdon
7.3e-93	0.657821	0.404	0.073	2.36e-88	9	Tm7sf3
1.37e-92	0.508199	0.275	0.035	4.43e-88	9	Cntln
2.07e-92	-1.79694	0.109	0.78	6.68e-88	9	Limd2
3.98e-92	0.534794	0.328	0.05	1.29e-87	9	Chpf
5.04e-92	1.17467	0.698	0.233	1.63e-87	9	Oat
5.21e-92	0.909758	0.487	0.102	1.68e-87	9	Chpt1
6.26e-92	0.516987	0.113	0.006	2.02e-87	9	Lgr5
7.87e-92	0.300222	0.185	0.017	2.54e-87	9	Tmem107
8.08e-92	-1.17511	0.943	0.977	2.61e-87	9	Rps14
8.23e-92	0.35433	0.196	0.018	2.66e-87	9	Smim1
1.09e-91	-1.22729	0.932	0.975	3.51e-87	9	Rpl26
2.64e-91	0.923044	0.464	0.096	8.53e-87	9	Pltp
3.05e-91	-1.7346	0.902	0.963	9.83e-87	9	Rpl12
3.42e-91	-1.99745	0.109	0.79	1.1e-86	9	Cd37
5.22e-91	0.2685	0.113	0.006	1.68e-86	9	Mrvi1
7.38e-91	0.397114	0.245	0.028	2.38e-86	9	Cpne8
8.74e-91	0.26273	0.147	0.011	2.82e-86	9	Pfn2
1.02e-90	0.695856	0.532	0.122	3.28e-86	9	Arl3
1.5e-90	0.948356	0.536	0.124	4.86e-86	9	Rap2a
1.82e-90	-1.19207	0.97	0.978	5.88e-86	9	Rpl35a
3.21e-90	0.757917	0.426	0.082	1.04e-85	9	Syne2
3.63e-90	-1.98116	0.128	0.799	1.17e-85	9	Cxcr4
3.72e-90	1.57871	0.898	0.557	1.2e-85	9	Sptbn1
5.27e-90	-2.21058	0.091	0.759	1.7e-85	9	Dusp2
7e-90	0.67193	0.385	0.069	2.26e-85	9	Dse
7.03e-90	0.284899	0.192	0.018	2.27e-85	9	Ptpdc1
8.17e-90	1.22233	0.883	0.347	2.64e-85	9	Lgals1
9.62e-90	0.707025	0.392	0.067	3.11e-85	9	Slc8a1
1.12e-89	1.21886	0.306	0.045	3.61e-85	9	Itih5
1.25e-89	-1.62572	0.947	0.979	4.05e-85	9	Rps20
1.49e-89	0.361643	0.147	0.011	4.81e-85	9	Schip1
1.53e-89	2.01332	0.694	0.242	4.95e-85	9	Id3
2.2e-89	1.60129	0.955	0.643	7.09e-85	9	Vim
2.23e-89	0.925533	0.645	0.184	7.2e-85	9	Dag1
2.28e-89	0.644451	0.408	0.077	7.37e-85	9	Plin3
3.54e-89	-1.28649	0.962	0.983	1.14e-84	9	Rpl13
3.68e-89	0.308195	0.215	0.023	1.19e-84	9	Snx21
1.48e-88	-1.38354	0.925	0.973	4.79e-84	9	Rpsa
1.5e-88	-1.55289	0.547	0.919	4.84e-84	9	Shisa5
1.61e-88	0.404589	0.275	0.036	5.19e-84	9	Tnks1bp1
1.69e-88	-1.19449	0.947	0.976	5.45e-84	9	Rpl8
2.28e-88	-1.94831	0.083	0.78	7.37e-84	9	Prkcb
9.11e-88	0.282874	0.204	0.02	2.94e-83	9	Fendrr
9.32e-88	-1.1811	0.902	0.985	3.01e-83	9	B2m
1.72e-87	-1.40795	0.351	0.859	5.57e-83	9	Psmb8
4.33e-87	-2.30213	0.177	0.799	1.4e-82	9	Satb1
6.43e-87	0.741864	0.438	0.088	2.08e-82	9	Ckap4
7.06e-87	0.902332	0.585	0.154	2.28e-82	9	Wls
7.16e-87	0.337018	0.253	0.032	2.31e-82	9	Ltbr
1.42e-86	0.251459	0.185	0.017	4.58e-82	9	Ccdc102a
1.66e-86	0.261831	0.132	0.009	5.35e-82	9	Rhobtb1
2.55e-86	0.317338	0.17	0.015	8.24e-82	9	Maoa
3.06e-86	0.437508	0.23	0.026	9.88e-82	9	Crppa
3.72e-86	-1.57283	0.947	0.975	1.2e-81	9	Rps19
4.51e-86	0.435475	0.302	0.044	1.46e-81	9	Fam92a
5.13e-86	-1.34326	0.913	0.964	1.66e-81	9	Rpl35
1.03e-85	-1.17009	0.966	0.981	3.32e-81	9	Rps21
1.13e-85	0.83076	0.645	0.183	3.66e-81	9	Ctnna1
1.5e-85	-1.77181	0.174	0.786	4.86e-81	9	Fli1
2.28e-85	1.19494	0.864	0.444	7.36e-81	9	Lamp1
5.27e-85	-2.35945	0.162	0.775	1.7e-80	9	Vps37b
6.84e-85	0.275633	0.158	0.013	2.21e-80	9	Dmwd
1.18e-84	-1.07086	0.974	0.987	3.8e-80	9	Tpt1
1.18e-84	-1.78424	0.083	0.749	3.82e-80	9	Lcp1
1.91e-84	-1.82714	0.083	0.751	6.18e-80	9	Gm26740
1.99e-84	0.607431	0.423	0.082	6.43e-80	9	Tmem140
2.06e-84	0.264411	0.132	0.009	6.65e-80	9	Prkd1
4.35e-84	-1.37182	0.943	0.968	1.41e-79	9	Tmsb10
4.83e-84	0.373888	0.211	0.023	1.56e-79	9	Ptpn21
7.21e-84	0.55112	0.219	0.024	2.33e-79	9	Dach1
8.36e-84	0.257452	0.181	0.017	2.7e-79	9	Sema4c
1.19e-83	0.757974	0.517	0.122	3.86e-79	9	Arhgap5
2.11e-83	-2.08673	0.079	0.749	6.82e-79	9	Ltb
2.67e-83	-1.53931	0.109	0.755	8.62e-79	9	Arhgap45
4.43e-83	0.521032	0.313	0.048	1.43e-78	9	Nckap5
7.32e-83	1.04694	0.634	0.192	2.36e-78	9	Map1lc3a
7.5e-83	0.380654	0.219	0.025	2.42e-78	9	Trim47
1.42e-82	-1.1321	0.958	0.977	4.57e-78	9	Rpl9
2.69e-82	-1.97653	0.442	0.876	8.68e-78	9	Dennd4a
5.01e-82	0.695008	0.321	0.053	1.62e-77	9	Mid1
5.43e-82	0.272723	0.189	0.019	1.75e-77	9	Gas2l1
6.45e-82	0.399015	0.309	0.047	2.08e-77	9	Itpripl2
6.99e-82	1.18407	0.86	0.351	2.26e-77	9	Itgb1
1.03e-81	0.835147	0.449	0.096	3.31e-77	9	Hspa1b
2.67e-81	-1.58974	0.075	0.719	8.63e-77	9	Gimap1
3.73e-81	0.708408	0.366	0.068	1.2e-76	9	Arhgef10
4.28e-81	0.526388	0.374	0.069	1.38e-76	9	Glt8d1
4.37e-81	0.83011	0.37	0.068	1.41e-76	9	Plcl1
9.64e-81	0.731886	0.536	0.131	3.11e-76	9	Rras
9.79e-81	-1.18731	0.872	0.962	3.16e-76	9	Rack1
1.11e-80	0.688476	0.411	0.084	3.58e-76	9	Acvr2a
1.74e-80	0.498276	0.23	0.029	5.61e-76	9	Mr1
2.45e-80	0.387024	0.189	0.02	7.89e-76	9	Hotairm1
2.46e-80	0.492982	0.242	0.031	7.95e-76	9	Gm15261
2.85e-80	-1.0949	0.909	0.973	9.21e-76	9	Rpl6
3.23e-80	0.425029	0.223	0.027	1.04e-75	9	Pdlim4
4.12e-80	-1.50178	0.219	0.805	1.33e-75	9	Fam49b
6.02e-80	0.726666	0.487	0.113	1.94e-75	9	Cask
6.36e-80	0.667005	0.457	0.099	2.05e-75	9	Casc4
6.44e-80	-1.67927	0.592	0.932	2.08e-75	9	Klf2
1.51e-79	0.50312	0.223	0.027	4.87e-75	9	Plxnd1
1.81e-79	0.479423	0.332	0.056	5.83e-75	9	Cuedc1
1.93e-79	0.256612	0.17	0.016	6.24e-75	9	Eid2
2.65e-79	-1.137	0.894	0.965	8.55e-75	9	Rpl22
4.34e-79	0.522469	0.291	0.044	1.4e-74	9	Lysmd2
5.34e-79	-1.19894	0.951	0.971	1.72e-74	9	Rps5
6.44e-79	0.764546	0.445	0.096	2.08e-74	9	Fam129a
7.86e-79	-2.88245	0.151	0.756	2.54e-74	9	Ighm
8.42e-79	1.70375	0.894	0.761	2.72e-74	9	Celf2
8.67e-79	-1.36022	0.653	0.922	2.8e-74	9	Sub1
1.22e-78	0.268655	0.113	0.007	3.93e-74	9	Slc35g2
1.56e-78	1.09098	0.687	0.236	5.05e-74	9	Mprip
1.7e-78	-1.12235	0.94	0.974	5.5e-74	9	Rpl21
1.85e-78	-1.93919	0.506	0.884	5.98e-74	9	Ly6e
2.52e-78	0.356095	0.238	0.031	8.13e-74	9	Slc35f5
2.67e-78	-1.87413	0.117	0.74	8.61e-74	9	Itga4
2.79e-78	-1.74342	0.091	0.715	9.02e-74	9	Ikzf1
2.86e-78	0.651377	0.479	0.109	9.23e-74	9	Rgl1
4.42e-78	-1.73564	0.091	0.713	1.43e-73	9	Sell
5.17e-78	0.451582	0.321	0.054	1.67e-73	9	St3gal2
5.77e-78	1.30427	0.796	0.395	1.86e-73	9	Cyb5a
6.34e-78	0.525735	0.275	0.04	2.05e-73	9	Plcb1
6.95e-78	-1.20754	0.868	0.963	2.24e-73	9	Rps6
7.13e-78	-1.39671	0.921	0.981	2.3e-73	9	H3f3a
7.95e-78	0.683525	0.472	0.105	2.57e-73	9	Tnfrsf1a
1.21e-77	0.292113	0.151	0.013	3.92e-73	9	Dlg2
1.95e-77	1.23547	0.562	0.17	6.31e-73	9	Pdlim2
2.32e-77	0.760416	0.615	0.164	7.49e-73	9	Cdk14
7.63e-77	0.525441	0.343	0.062	2.46e-72	9	Rarg
7.86e-77	0.488334	0.174	0.017	2.54e-72	9	Hgf
1.44e-76	0.403337	0.234	0.03	4.65e-72	9	Tmem237
1.45e-76	0.344785	0.242	0.032	4.67e-72	9	Ndrg1
2.59e-76	0.718515	0.389	0.077	8.37e-72	9	Sh3rf1
2.63e-76	0.326911	0.204	0.024	8.5e-72	9	Kif3a
2.96e-76	0.493041	0.317	0.054	9.57e-72	9	Hdgfl3
3.37e-76	0.385632	0.253	0.035	1.09e-71	9	2210408F21Rik
3.84e-76	0.288032	0.125	0.009	1.24e-71	9	Acot1
8.88e-76	-1.38674	0.091	0.708	2.87e-71	9	Il2rg
1.16e-75	-1.21102	0.887	0.964	3.73e-71	9	Rpl3
1.38e-75	0.344542	0.128	0.01	4.45e-71	9	Adcy6
3.37e-75	0.481338	0.302	0.049	1.09e-70	9	Nr3c2
4.2e-75	0.376756	0.275	0.041	1.35e-70	9	Ick
8.25e-75	0.279169	0.174	0.018	2.67e-70	9	Kctd12b
1.77e-74	-1.79924	0.075	0.696	5.71e-70	9	Stat4
1.78e-74	0.354829	0.238	0.032	5.74e-70	9	Krt10
1.97e-74	0.796623	0.491	0.126	6.35e-70	9	Slc39a1
2.52e-74	0.881098	0.547	0.154	8.13e-70	9	Trio
3.27e-74	-1.15531	0.864	0.962	1.06e-69	9	Rpl5
8.24e-74	-1.26687	0.498	0.869	2.66e-69	9	Actr3
9.2e-74	-1.24259	0.721	0.939	2.97e-69	9	Cfl1
1.49e-73	0.597093	0.408	0.086	4.8e-69	9	Trerf1
1.72e-73	0.975767	0.63	0.211	5.55e-69	9	Nbeal1
2.62e-73	1.10371	0.634	0.206	8.46e-69	9	Tceal9
3.01e-73	1.21933	0.766	0.342	9.71e-69	9	Slc25a4
3.34e-73	-1.22455	0.883	0.959	1.08e-68	9	Rpl10a
3.88e-73	0.348937	0.264	0.039	1.25e-68	9	Prrg1
6.46e-73	0.909342	0.634	0.21	2.08e-68	9	Pttg1ip
7.07e-73	-1.00938	0.921	0.968	2.28e-68	9	Rpl7
2.24e-72	1.30487	0.857	0.381	7.23e-68	9	Ahnak
3.43e-72	0.710132	0.472	0.115	1.11e-67	9	Stk3
4.24e-72	-1.13083	0.853	0.978	1.37e-67	9	H3f3b
4.57e-72	-0.984318	0.962	0.975	1.48e-67	9	Rps12
4.6e-72	0.409041	0.245	0.035	1.48e-67	9	Cd99l2
5.16e-72	-1.42075	0.128	0.717	1.66e-67	9	Ucp2
6.02e-72	0.824816	0.506	0.134	1.94e-67	9	Tmem109
6.69e-72	0.633384	0.325	0.058	2.16e-67	9	Vegfa
9.48e-72	0.342325	0.185	0.021	3.06e-67	9	B230118H07Rik
1.06e-71	-0.9839	0.962	0.981	3.44e-67	9	Rps8
1.8e-71	0.660248	0.408	0.089	5.8e-67	9	Atp2b4
1.97e-71	0.251139	0.166	0.017	6.34e-67	9	Tmem14a
2.07e-71	0.377943	0.283	0.046	6.69e-67	9	Plscr3
3.74e-71	1.11034	0.717	0.289	1.21e-66	9	Cd9
3.85e-71	0.473041	0.192	0.023	1.24e-66	9	Gpam
4.52e-71	0.360534	0.215	0.028	1.46e-66	9	Alms1
5.39e-71	0.424718	0.23	0.031	1.74e-66	9	Kank3
6.05e-71	0.628088	0.377	0.079	1.95e-66	9	Ksr1
9.94e-71	0.851247	0.547	0.155	3.21e-66	9	Psd3
1.16e-70	0.446769	0.302	0.051	3.74e-66	9	Dab2ip
1.17e-70	0.34123	0.204	0.025	3.77e-66	9	Cttnbp2nl
1.17e-70	-1.82218	0.109	0.703	3.78e-66	9	Ctss
1.74e-70	1.35244	0.857	0.509	5.62e-66	9	Rrbp1
2.28e-70	0.482437	0.257	0.04	7.35e-66	9	Rgmb
3.37e-70	0.325691	0.234	0.033	1.09e-65	9	Adam15
5.27e-70	-0.990786	0.921	0.974	1.7e-65	9	Rpl28
5.78e-70	0.720742	0.532	0.147	1.87e-65	9	Gng12
7.85e-70	-1.10879	0.63	0.906	2.54e-65	9	Hnrnpf
8.66e-70	0.592924	0.396	0.085	2.8e-65	9	Itsn1
8.82e-70	-1.63849	0.208	0.756	2.85e-65	9	Runx1
1.14e-69	-1.43071	0.094	0.671	3.67e-65	9	Cd2
3.34e-69	0.867012	0.687	0.243	1.08e-64	9	Adk
3.93e-69	-1.03689	0.97	0.982	1.27e-64	9	Rplp1
4.26e-69	0.40968	0.291	0.049	1.38e-64	9	Aldh7a1
4.65e-69	0.914656	0.657	0.23	1.5e-64	9	Rsu1
4.78e-69	0.380673	0.196	0.024	1.54e-64	9	2023-09-10
4.96e-69	1.13968	0.891	0.647	1.6e-64	9	Selenof
8.32e-69	-1.4512	0.238	0.765	2.69e-64	9	Cyth1
1.28e-68	-1.09625	0.66	0.926	4.12e-64	9	Arpc3
1.3e-68	0.329881	0.136	0.012	4.18e-64	9	1110046J04Rik
1.44e-68	0.497229	0.366	0.076	4.65e-64	9	Qsox1
1.69e-68	0.539676	0.121	0.01	5.45e-64	9	Ctnnd2
2.91e-68	-0.987283	0.898	0.966	9.4e-64	9	Rps15
4.15e-68	-1.23514	0.808	0.944	1.34e-63	9	Eef1b2
6.11e-68	-1.01106	0.947	0.97	1.97e-63	9	Rps4x
8.49e-68	0.298425	0.204	0.026	2.74e-63	9	Stxbp1
1.16e-67	0.327038	0.2	0.025	3.75e-63	9	Aldh6a1
1.59e-67	0.530451	0.385	0.082	5.12e-63	9	Myo6
1.6e-67	0.948569	0.611	0.2	5.15e-63	9	Vcl
1.6e-67	-0.885984	0.974	0.984	5.17e-63	9	Eef1a1
1.99e-67	0.273302	0.211	0.028	6.41e-63	9	Tulp3
2.35e-67	1.15615	0.849	0.497	7.59e-63	9	Bsg
2.46e-67	-1.18279	0.932	0.972	7.94e-63	9	Rplp0
2.74e-67	0.851162	0.453	0.116	8.83e-63	9	Frmd6
2.75e-67	0.394484	0.294	0.051	8.87e-63	9	Jup
3.8e-67	-1.19366	0.581	0.889	1.23e-62	9	Pabpc1
8.26e-67	0.545095	0.487	0.12	2.67e-62	9	Ccdc88a
1.24e-66	0.359472	0.268	0.044	4.01e-62	9	Atp11a
1.36e-66	0.541506	0.355	0.074	4.39e-62	9	Mcfd2
2.2e-66	0.417272	0.272	0.045	7.1e-62	9	Arsa
4.6e-66	0.628651	0.494	0.133	1.48e-61	9	Ggh
5.06e-66	-1.01096	0.906	0.964	1.63e-61	9	Rpl15
2.05e-65	0.841537	0.668	0.246	6.61e-61	9	Lrpap1
2.39e-65	-1.60478	0.06	0.645	7.72e-61	9	P2ry10
2.75e-65	-1.33274	0.423	0.832	8.88e-61	9	Ankrd44
1.06e-64	0.304305	0.208	0.028	3.43e-60	9	Mapre3
2.38e-64	1.18081	0.83	0.399	7.69e-60	9	Zeb2
2.66e-64	0.732005	0.487	0.134	8.58e-60	9	4930402H24Rik
3.46e-64	0.422825	0.215	0.03	1.12e-59	9	Efnb1
3.94e-64	0.648148	0.513	0.143	1.27e-59	9	Tsc22d1
4.52e-64	0.395413	0.287	0.05	1.46e-59	9	Rasal2
4.96e-64	1.18272	0.834	0.457	1.6e-59	9	Tcf4
5.22e-64	0.799841	0.721	0.244	1.68e-59	9	Anxa2
5.83e-64	-1.91691	0.211	0.729	1.88e-59	9	Rel
6.32e-64	0.397188	0.268	0.045	2.04e-59	9	Olfm1
6.33e-64	0.345713	0.268	0.045	2.04e-59	9	Abi2
7.28e-64	0.366615	0.272	0.046	2.35e-59	9	Tmem9
7.47e-64	0.670733	0.268	0.046	2.41e-59	9	Nav2
9.85e-64	-1.33619	0.121	0.656	3.18e-59	9	Cotl1
1.08e-63	0.849743	0.4	0.099	3.47e-59	9	Flt3l
1.95e-63	-0.980824	0.875	0.953	6.28e-59	9	Rpl29
2.63e-63	-1.48846	0.8	0.937	8.49e-59	9	Foxp1
3.02e-63	1.25678	0.679	0.282	9.75e-59	9	Svil
3.98e-63	0.951053	0.642	0.237	1.29e-58	9	Por
5.21e-63	-1.33678	0.321	0.786	1.68e-58	9	Sp100
9.92e-63	-1.88925	0.091	0.65	3.2e-58	9	Syk
1.17e-62	-1.38641	0.083	0.644	3.78e-58	9	Ptk2b
2.11e-62	-1.68243	0.121	0.664	6.82e-58	9	Malt1
2.57e-62	1.03505	0.698	0.3	8.3e-58	9	P4hb
2.6e-62	1.16571	0.872	0.593	8.39e-58	9	Pdia3
2.8e-62	0.597425	0.419	0.104	9.04e-58	9	Tsen34
3.35e-62	-1.00844	0.747	0.937	1.08e-57	9	Rpl36al
3.43e-62	-1.30389	0.094	0.64	1.11e-57	9	Dock8
4.33e-62	0.295351	0.192	0.025	1.4e-57	9	CAAA01147332.1
8.88e-62	0.7315	0.325	0.065	2.87e-57	9	Kcnj8
1.39e-61	-2.01351	0.242	0.708	4.49e-57	9	Lyn
1.52e-61	-0.956366	0.762	0.928	4.91e-57	9	Snrpg
2.27e-61	-1.0741	0.687	0.914	7.31e-57	9	Arpc2
2.39e-61	-1.7005	0.083	0.635	7.73e-57	9	Gm8369
2.63e-61	1.08291	0.702	0.29	8.49e-57	9	Aopep
2.7e-61	0.859413	0.66	0.261	8.73e-57	9	Ctdsp2
3.33e-61	1.04641	0.691	0.317	1.07e-56	9	Mtch1
5.32e-61	-1.45173	0.302	0.754	1.72e-56	9	Hmgb2
6.88e-61	0.834533	0.479	0.137	2.22e-56	9	Map4k3
9e-61	0.405224	0.291	0.054	2.91e-56	9	Fubp3
1.03e-60	-1.44146	0.094	0.639	3.33e-56	9	Slfn2
2.2e-60	0.334604	0.219	0.033	7.1e-56	9	Dpp7
2.48e-60	-1.33101	0.06	0.598	7.99e-56	9	Cd48
3.2e-60	0.320804	0.196	0.027	1.03e-55	9	Rbbp9
6.3e-60	0.651616	0.347	0.076	2.03e-55	9	Ncald
6.38e-60	-1.09353	0.906	0.954	2.06e-55	9	Rpl36a
7.56e-60	0.59672	0.415	0.106	2.44e-55	9	Smim10l1
1.03e-59	0.767457	0.257	0.044	3.33e-55	9	Ier3
1.23e-59	0.406431	0.291	0.055	3.97e-55	9	Arfgap3
1.69e-59	0.376274	0.298	0.057	5.46e-55	9	Anxa4
2.31e-59	0.906316	0.702	0.312	7.47e-55	9	Arl1
2.38e-59	0.72146	0.536	0.16	7.67e-55	9	Ust
3.41e-59	0.42098	0.215	0.033	1.1e-54	9	Rab3d
4.19e-59	-1.51163	0.253	0.716	1.35e-54	9	Pde7a
4.79e-59	-1.23102	0.23	0.735	1.55e-54	9	Ezr
5.04e-59	0.532217	0.37	0.086	1.63e-54	9	Ptk2
7.57e-59	-0.902734	0.879	0.955	2.44e-54	9	Rps17
8.32e-59	-0.924011	0.811	0.944	2.69e-54	9	Rpl31
1.13e-58	1.11341	0.838	0.533	3.64e-54	9	Rtn4
1.66e-58	0.51573	0.268	0.049	5.35e-54	9	Bnip3
1.69e-58	-1.06117	0.366	0.787	5.45e-54	9	Gm11808
1.84e-58	-1.6255	0.54	0.845	5.93e-54	9	Bach2
2.4e-58	-3.56233	0.355	0.728	7.75e-54	9	Cd74
3.15e-58	-1.0053	0.845	0.944	1.02e-53	9	Rpl23a
5.08e-58	0.318649	0.192	0.027	1.64e-53	9	Rab23
6.12e-58	0.421037	0.34	0.073	1.98e-53	9	S100a1
8.4e-58	-1.14403	0.336	0.756	2.71e-53	9	Rps27rt
1.02e-57	0.346437	0.302	0.06	3.3e-53	9	Igsf8
1.08e-57	0.536451	0.328	0.073	3.47e-53	9	Tmem43
1.13e-57	0.253024	0.192	0.027	3.64e-53	9	Prxl2b
1.16e-57	-1.4046	0.094	0.63	3.73e-53	9	Ikzf3
1.23e-57	-3.06783	0.155	0.639	3.97e-53	9	H2-Aa
1.26e-57	0.70986	0.528	0.164	4.07e-53	9	Asah1
1.32e-57	0.499017	0.328	0.071	4.25e-53	9	Hspa13
1.92e-57	-1.3555	0.26	0.714	6.2e-53	9	Ifi203
2.37e-57	0.352807	0.147	0.016	7.65e-53	9	Epha4
2.45e-57	0.302756	0.204	0.03	7.9e-53	9	Vegfc
3.51e-57	0.426108	0.155	0.018	1.13e-52	9	Angpt2
5.33e-57	0.858495	0.272	0.051	1.72e-52	9	Tmtc2
6.86e-57	-0.813545	0.943	0.969	2.21e-52	9	Rpl24
7.28e-57	1.11634	0.898	0.728	2.35e-52	9	Hsp90b1
1.01e-56	0.562564	0.464	0.128	3.28e-52	9	Asph
1.82e-56	0.49131	0.328	0.071	5.87e-52	9	Rftn2
2.12e-56	0.705793	0.483	0.146	6.84e-52	9	Ppp1r12b
2.49e-56	-1.54618	0.068	0.619	8.04e-52	9	Ppp1r16b
2.54e-56	0.481939	0.294	0.059	8.21e-52	9	1110051M20Rik
4.2e-56	-1.21605	0.223	0.696	1.36e-51	9	Stk4
5.06e-56	0.280432	0.158	0.019	1.63e-51	9	Per3
5.82e-56	0.645467	0.46	0.132	1.88e-51	9	Tpst1
7.25e-56	-1.31226	0.064	0.589	2.34e-51	9	Gimap3
1.36e-55	-2.98981	0.17	0.634	4.38e-51	9	H2-Eb1
4.27e-55	-1.38469	0.072	0.595	1.38e-50	9	Gimap4
4.48e-55	0.489065	0.385	0.094	1.45e-50	9	Naaa
6.13e-55	0.387169	0.302	0.063	1.98e-50	9	Plod1
6.22e-55	-3.02545	0.219	0.653	2.01e-50	9	H2-Ab1
7.1e-55	-1.27031	0.264	0.715	2.29e-50	9	Crlf3
7.83e-55	0.584287	0.374	0.093	2.53e-50	9	Mpv17
1.06e-54	0.509256	0.242	0.043	3.43e-50	9	2210408I21Rik
1.07e-54	-1.64796	0.075	0.585	3.44e-50	9	Napsa
1.35e-54	0.934982	0.649	0.28	4.36e-50	9	Kdelr2
1.37e-54	-1.5986	0.094	0.618	4.43e-50	9	Ccr7
1.63e-54	0.350267	0.143	0.016	5.25e-50	9	Tbx3os1
1.64e-54	0.3612	0.211	0.034	5.28e-50	9	Dip2a
1.72e-54	0.557033	0.257	0.047	5.55e-50	9	Apbb2
2.06e-54	0.546482	0.355	0.086	6.65e-50	9	Plbd2
2.46e-54	0.336353	0.325	0.07	7.94e-50	9	Arsk
2.57e-54	0.307577	0.253	0.046	8.3e-50	9	Cdc42bpb
2.69e-54	0.302276	0.177	0.024	8.68e-50	9	Glis3
2.71e-54	0.325664	0.2	0.031	8.73e-50	9	Lrp5
3.38e-54	-1.26049	0.132	0.633	1.09e-49	9	Apobec3
3.65e-54	0.307718	0.264	0.049	1.18e-49	9	Adgrl2
3.93e-54	-2.89532	0.117	0.597	1.27e-49	9	Cd79a
4.06e-54	-1.11063	0.479	0.809	1.31e-49	9	Gm2000
5.23e-54	0.741752	0.366	0.093	1.69e-49	9	Ugdh
6.91e-54	-1.34431	0.4	0.811	2.23e-49	9	Dock10
1.28e-53	0.914958	0.517	0.175	4.13e-49	9	Cbx5
1.66e-53	-1.35439	0.057	0.567	5.35e-49	9	Neurl3
1.84e-53	1.3559	0.608	0.242	5.95e-49	9	Tmcc3
2.7e-53	-1.52871	0.106	0.607	8.72e-49	9	H2-DMa
7.46e-53	0.431358	0.332	0.077	2.41e-48	9	Flot2
8.19e-53	-2.33618	0.109	0.598	2.64e-48	9	Cd79b
8.87e-53	0.823795	0.366	0.095	2.86e-48	9	Hivep3
9.08e-53	0.304172	0.106	0.009	2.93e-48	9	Ttll7
9.33e-53	0.717346	0.562	0.195	3.01e-48	9	9530068E07Rik
1.18e-52	0.841747	0.608	0.239	3.8e-48	9	Tmem256
1.18e-52	0.806435	0.479	0.153	3.82e-48	9	Igf2r
1.38e-52	-1.13811	0.275	0.722	4.45e-48	9	Mndal
1.39e-52	-2.5871	0.083	0.588	4.49e-48	9	Bank1
1.67e-52	1.0429	0.6	0.236	5.39e-48	9	Ugp2
1.96e-52	-1.20745	0.242	0.68	6.34e-48	9	Smap2
2.02e-52	0.255592	0.136	0.015	6.53e-48	9	Tlr3
2.04e-52	-1.53518	0.272	0.697	6.58e-48	9	Adgre5
2.72e-52	-1.18612	0.091	0.586	8.77e-48	9	Cyfip2
2.97e-52	0.258299	0.143	0.017	9.58e-48	9	Tcp11l1
3.55e-52	0.773548	0.513	0.167	1.15e-47	9	Pakap.1
4.95e-52	0.72486	0.555	0.196	1.6e-47	9	Lrrc58
6.03e-52	0.279164	0.174	0.024	1.95e-47	9	Mical2
7.25e-52	-0.981142	0.491	0.808	2.34e-47	9	Ptbp3
7.83e-52	0.356065	0.223	0.039	2.53e-47	9	Acp2
8.8e-52	0.279051	0.174	0.025	2.84e-47	9	Firre
1.16e-51	0.86456	0.634	0.254	3.74e-47	9	Xbp1
1.91e-51	0.478027	0.385	0.101	6.15e-47	9	Klhl9
1.93e-51	0.302036	0.196	0.031	6.22e-47	9	Sirt5
2.14e-51	-1.68589	0.049	0.54	6.92e-47	9	Hcst
2.24e-51	0.910863	0.838	0.601	7.23e-47	9	Tmem59
4.51e-51	0.360022	0.275	0.056	1.46e-46	9	Armcx3
5.72e-51	-0.854326	0.804	0.937	1.85e-46	9	Rpl4
6.69e-51	1.11491	0.63	0.266	2.16e-46	9	Ext1
7.63e-51	0.540319	0.355	0.09	2.46e-46	9	Tspan31
9.01e-51	-1.06244	0.166	0.631	2.91e-46	9	Grk2
1.08e-50	0.364799	0.264	0.052	3.5e-46	9	Btd
1.25e-50	0.292507	0.215	0.037	4.05e-46	9	Ift57
1.29e-50	-0.795055	0.879	0.959	4.18e-46	9	Rpl14
1.45e-50	2.23766	0.74	0.398	4.68e-46	9	Jun
1.69e-50	0.898286	0.925	0.818	5.46e-46	9	Ppib
1.98e-50	1.03208	0.732	0.356	6.39e-46	9	Clic4
2.16e-50	0.712691	0.838	0.538	6.96e-46	9	Psap
2.6e-50	0.906984	0.955	0.92	8.4e-46	9	Gnas
3.12e-50	-0.88979	0.63	0.884	1.01e-45	9	Tma7
3.4e-50	-1.08375	0.068	0.559	1.1e-45	9	Rhoh
6.08e-50	0.436663	0.234	0.043	1.96e-45	9	Purg
6.68e-50	-2.72729	0.121	0.584	2.16e-45	9	Ly6d
7.29e-50	0.500313	0.291	0.064	2.36e-45	9	Fbxo30
8.55e-50	0.426811	0.34	0.083	2.76e-45	9	Tax1bp3
2.6e-49	0.827634	0.608	0.239	8.39e-45	9	Fkbp2
2.89e-49	-1.17048	0.072	0.549	9.32e-45	9	Ifi209
3.51e-49	0.86453	0.279	0.062	1.13e-44	9	P2ry14
3.76e-49	-1.33829	0.064	0.549	1.21e-44	9	Epsti1
4.81e-49	1.004	0.694	0.348	1.55e-44	9	Epb41l2
5.11e-49	0.930427	0.921	0.777	1.65e-44	9	Rabac1
5.31e-49	0.469596	0.279	0.06	1.71e-44	9	Cpeb1
5.97e-49	0.914486	0.645	0.26	1.93e-44	9	Sdc4
6.82e-49	0.408193	0.351	0.088	2.2e-44	9	Pmm1
7.34e-49	0.359266	0.275	0.058	2.37e-44	9	Rtl8a
7.56e-49	0.278791	0.189	0.03	2.44e-44	9	St6galnac6
1.09e-48	1.03458	0.796	0.463	3.52e-44	9	Pdia6
1.11e-48	-1.2101	0.064	0.542	3.58e-44	9	Bin2
1.23e-48	0.252796	0.192	0.031	3.98e-44	9	Brdt
1.68e-48	-1.55276	0.087	0.558	5.44e-44	9	S1pr1
1.72e-48	0.656069	0.404	0.115	5.54e-44	9	Nxn
2.07e-48	1.08898	0.823	0.543	6.67e-44	9	Rbms1
2.94e-48	0.785197	0.619	0.253	9.51e-44	9	Nucb1
3.02e-48	0.275876	0.219	0.039	9.74e-44	9	Klhl22
3.34e-48	-1.02173	0.377	0.741	1.08e-43	9	Arhgef1
4.41e-48	-0.684135	0.917	0.973	1.42e-43	9	Ppia
6.67e-48	-0.728007	0.925	0.977	2.15e-43	9	Ddx5
6.96e-48	-1.18507	0.532	0.83	2.25e-43	9	Ssh2
8.43e-48	-1.78297	0.291	0.667	2.72e-43	9	Igkc
9.15e-48	-1.03428	0.049	0.528	2.96e-43	9	Hcls1
9.35e-48	-0.814016	0.838	0.95	3.02e-43	9	Naca
9.86e-48	-1.11467	0.072	0.548	3.18e-43	9	H2-Q6
2.62e-47	0.328728	0.181	0.028	8.47e-43	9	Sgip1
2.66e-47	-1.20078	0.087	0.554	8.58e-43	9	Ptpn6
2.86e-47	0.393013	0.275	0.06	9.22e-43	9	Dbndd2
3.04e-47	0.538683	0.392	0.109	9.82e-43	9	Ak3
3.41e-47	-1.54264	0.091	0.56	1.1e-42	9	H2-Ob
4e-47	-1.03053	0.064	0.526	1.29e-42	9	Traf3ip3
7.11e-47	0.700399	0.57	0.22	2.29e-42	9	Rbpj
9.23e-47	0.265889	0.143	0.019	2.98e-42	9	Zfp354c
1.16e-46	-0.855374	0.928	0.968	3.75e-42	9	Rps2
1.16e-46	-1.14141	0.34	0.72	3.76e-42	9	Nfatc3
1.17e-46	-1.0604	0.072	0.531	3.77e-42	9	Arhgap30
1.42e-46	0.691974	0.475	0.164	4.58e-42	9	Rnf11
1.65e-46	0.919505	0.57	0.213	5.34e-42	9	Arhgap24
1.79e-46	-1.96312	0.094	0.553	5.78e-42	9	Ms4a1
2.18e-46	0.29873	0.151	0.021	7.02e-42	9	Il1rl2
2.25e-46	0.339826	0.174	0.026	7.25e-42	9	Mertk
2.33e-46	0.755587	0.57	0.226	7.52e-42	9	Acaa2
2.49e-46	0.54636	0.475	0.152	8.03e-42	9	Slco3a1
2.96e-46	0.498922	0.385	0.107	9.55e-42	9	Nucb2
3.92e-46	-1.02337	0.464	0.787	1.27e-41	9	Psme1
4.64e-46	0.779069	0.6	0.25	1.5e-41	9	Ergic3
4.91e-46	0.84189	0.634	0.29	1.59e-41	9	Atraid
5.29e-46	0.279142	0.219	0.041	1.71e-41	9	Dram1
5.35e-46	0.575785	0.415	0.125	1.73e-41	9	Mesd
5.99e-46	-1.6897	0.06	0.517	1.93e-41	9	Grap2
6.76e-46	-1.30656	0.087	0.545	2.18e-41	9	Tspan13
6.86e-46	-1.18246	0.381	0.728	2.21e-41	9	Samhd1
6.9e-46	0.599609	0.374	0.104	2.23e-41	9	Cyp20a1
1.02e-45	0.470995	0.34	0.087	3.31e-41	9	Eif4e3
1.03e-45	0.972418	0.728	0.364	3.32e-41	9	Tmco1
1.06e-45	0.287521	0.121	0.014	3.42e-41	9	Ptger2
1.07e-45	0.676485	0.555	0.207	3.44e-41	9	Dhrs7
1.28e-45	0.443909	0.128	0.016	4.13e-41	9	Slc27a1
1.51e-45	0.736275	0.521	0.185	4.86e-41	9	Cfl2
1.96e-45	-1.54784	0.275	0.656	6.31e-41	9	Fxyd5
2.14e-45	0.503711	0.275	0.061	6.9e-41	9	Akap7
2.69e-45	-1.67117	0.083	0.546	8.68e-41	9	Gpr183
2.76e-45	0.358003	0.234	0.046	8.91e-41	9	Gpsm1
2.84e-45	-0.884652	0.521	0.858	9.17e-41	9	Tsc22d3
3.59e-45	-1.47381	0.091	0.549	1.16e-40	9	Cd69
5.05e-45	0.543653	0.294	0.07	1.63e-40	9	Tnfrsf12a
5.4e-45	0.405478	0.238	0.048	1.74e-40	9	Sgsm2
6.25e-45	-1.32446	0.057	0.51	2.02e-40	9	BE692007
6.76e-45	-1.58039	0.079	0.527	2.18e-40	9	H2-DMb2
1.3e-44	-1.49771	0.057	0.508	4.19e-40	9	Selplg
1.32e-44	-1.14418	0.204	0.648	4.25e-40	9	Arap2
1.43e-44	-1.12968	0.068	0.531	4.62e-40	9	Slc38a1
1.48e-44	0.531858	0.426	0.134	4.78e-40	9	Pea15a
1.77e-44	-1.81505	0.079	0.528	5.71e-40	9	Fcmr
1.78e-44	-1.01447	0.087	0.536	5.74e-40	9	B4galnt1
1.79e-44	-1.75722	0.087	0.541	5.78e-40	9	Ighd
1.86e-44	-2.33311	0.117	0.554	5.99e-40	9	Iglc2
1.91e-44	0.412439	0.336	0.086	6.18e-40	9	Gna11
2.58e-44	-1.10815	0.317	0.695	8.31e-40	9	Snx5
2.68e-44	0.374432	0.253	0.054	8.65e-40	9	Dgcr6
2.78e-44	-1.57863	0.106	0.557	8.96e-40	9	Plek
2.78e-44	-1.23745	0.087	0.548	8.98e-40	9	St8sia4
2.8e-44	0.752251	0.509	0.184	9.05e-40	9	Myo9a
4.34e-44	-1.96092	0.098	0.542	1.4e-39	9	Iglc3
4.45e-44	0.832995	0.687	0.32	1.44e-39	9	Ifnar2
4.59e-44	-1.22988	0.102	0.549	1.48e-39	9	Cmah
5.61e-44	-1.21019	0.385	0.729	1.81e-39	9	Serp1
5.63e-44	0.909305	0.611	0.275	1.82e-39	9	Nisch
5.84e-44	0.505476	0.347	0.095	1.89e-39	9	Parp3
5.87e-44	0.801985	0.675	0.3	1.89e-39	9	Ssbp2
1.05e-43	-1.07178	0.272	0.67	3.4e-39	9	Dock11
1.13e-43	-1.41692	0.083	0.532	3.66e-39	9	Ly86
1.24e-43	-1.07508	0.177	0.598	4e-39	9	2023-09-01
1.57e-43	-0.977219	0.136	0.581	5.06e-39	9	Rasgrp2
1.75e-43	-1.09206	0.068	0.51	5.66e-39	9	Gpr132
2.86e-43	0.506732	0.249	0.053	9.24e-39	9	Sox4
3.43e-43	0.290087	0.177	0.029	1.11e-38	9	Wdpcp
3.94e-43	0.710482	0.57	0.23	1.27e-38	9	Eid1
4.87e-43	-1.37668	0.075	0.521	1.57e-38	9	Pik3ap1
5.65e-43	0.277119	0.2	0.036	1.82e-38	9	Cables1
5.97e-43	0.820133	0.185	0.032	1.93e-38	9	Efnb2
6.32e-43	-1.73025	0.072	0.503	2.04e-38	9	Gm31243
7.05e-43	0.378779	0.245	0.052	2.28e-38	9	Frmd4a
7.85e-43	0.540963	0.381	0.114	2.53e-38	9	Tmem65
8.04e-43	-1.4295	0.419	0.737	2.6e-38	9	Aff3
1.02e-42	-1.34288	0.087	0.543	3.29e-38	9	Stap1
1.03e-42	0.560831	0.4	0.122	3.31e-38	9	Sigmar1
1.04e-42	0.786779	0.592	0.249	3.35e-38	9	Tm2d2
1.06e-42	-1.04761	0.177	0.604	3.42e-38	9	Baz1a
1.2e-42	0.279577	0.185	0.032	3.89e-38	9	2023-03-08
1.23e-42	-0.653118	0.94	0.969	3.97e-38	9	Rpl10
1.71e-42	-1.51717	0.053	0.493	5.51e-38	9	Ptpn22
1.92e-42	-1.11953	0.121	0.556	6.21e-38	9	Stk10
2.81e-42	0.876885	0.611	0.279	9.07e-38	9	Il6st
3.11e-42	0.362099	0.234	0.049	1e-37	9	Gk5
3.47e-42	-0.810525	0.645	0.872	1.12e-37	9	Eif3f
3.56e-42	1.34731	0.962	0.984	1.15e-37	9	Malat1
4.21e-42	1.1208	0.732	0.392	1.36e-37	9	Sh3bgrl
4.52e-42	0.370675	0.215	0.043	1.46e-37	9	Slc25a27
4.58e-42	0.363804	0.211	0.04	1.48e-37	9	Anxa3
4.81e-42	0.350713	0.268	0.062	1.55e-37	9	Slc39a13
6.03e-42	-1.61194	0.177	0.579	1.95e-37	9	Plaur
6.81e-42	-1.40953	0.053	0.499	2.2e-37	9	Pou2f2
6.95e-42	-1.23898	0.249	0.66	2.24e-37	9	Pde3b
1.02e-41	0.528429	0.419	0.135	3.31e-37	9	Capn2
1.19e-41	-0.942778	0.509	0.798	3.86e-37	9	Tut4
1.37e-41	0.264574	0.226	0.046	4.43e-37	9	Siae
1.42e-41	-0.833683	0.623	0.848	4.58e-37	9	Rbm3
1.47e-41	0.453325	0.294	0.073	4.75e-37	9	Dnajc25
1.64e-41	-0.986861	0.774	0.913	5.3e-37	9	Cyba
2.95e-41	1.00428	0.804	0.495	9.52e-37	9	Lpp
3.55e-41	0.332544	0.215	0.043	1.15e-36	9	Tiam2
4.23e-41	-1.53198	0.068	0.503	1.37e-36	9	Pax5
7.23e-41	0.690533	0.623	0.261	2.33e-36	9	Gnaq
7.3e-41	0.725501	0.536	0.22	2.36e-36	9	Lrp6
7.4e-41	0.378026	0.272	0.065	2.39e-36	9	Ccdc90b
1.26e-40	-1.62717	0.196	0.611	4.06e-36	9	Inpp4b
1.56e-40	0.352973	0.302	0.078	5.02e-36	9	Aga
2.03e-40	-1.08621	0.309	0.678	6.55e-36	9	Arhgef18
2.04e-40	0.752046	0.589	0.243	6.58e-36	9	Rcn2
2.25e-40	0.525414	0.464	0.153	7.28e-36	9	1700025G04Rik
2.58e-40	0.748833	0.63	0.285	8.33e-36	9	Scarb2
4.17e-40	-1.45013	0.064	0.485	1.35e-35	9	2023-03-01
4.35e-40	0.532608	0.506	0.182	1.4e-35	9	Creg1
5.42e-40	0.732151	0.789	0.449	1.75e-35	9	Aplp2
5.6e-40	-1.55627	0.117	0.539	1.81e-35	9	Cd83
5.63e-40	0.279904	0.189	0.035	1.82e-35	9	Clip2
6.23e-40	0.689882	0.494	0.187	2.01e-35	9	Txndc15
8.9e-40	0.511002	0.426	0.141	2.87e-35	9	Rab12
9.04e-40	-1.08395	0.208	0.605	2.92e-35	9	Tgfb1
9.47e-40	0.431405	0.272	0.067	3.06e-35	9	Hnrnpll
9.5e-40	-1.09501	0.245	0.645	3.07e-35	9	Dgkd
1.01e-39	-1.30057	0.083	0.502	3.27e-35	9	Dusp5
1.2e-39	-0.994159	0.528	0.803	3.87e-35	9	Lsp1
1.23e-39	-1.2724	0.06	0.483	3.98e-35	9	Wdfy4
1.34e-39	-0.943893	0.242	0.624	4.32e-35	9	Csk
1.38e-39	0.495507	0.226	0.049	4.47e-35	9	Cdkn2c
1.44e-39	0.888275	0.566	0.252	4.63e-35	9	Hcfc1r1
1.45e-39	-1.04482	0.472	0.771	4.68e-35	9	Ccnd3
1.57e-39	0.315057	0.174	0.031	5.08e-35	9	Wdsub1
1.83e-39	-0.869118	0.977	0.988	5.91e-35	9	Actb
2.18e-39	0.476965	0.445	0.153	7.05e-35	9	Ext2
2.38e-39	1.07506	0.611	0.297	7.7e-35	9	Pnp
2.81e-39	-1.27441	0.128	0.534	9.06e-35	9	Ero1lb
3.1e-39	0.634049	0.532	0.208	1e-34	9	Hsd17b11
3.22e-39	-0.689312	0.649	0.869	1.04e-34	9	Msn
5.04e-39	1.30391	0.574	0.254	1.63e-34	9	Klf4
5.67e-39	-0.720156	0.774	0.912	1.83e-34	9	Uqcrh
6.31e-39	0.303237	0.177	0.032	2.04e-34	9	Usp54
7.62e-39	0.388487	0.294	0.077	2.46e-34	9	Abcd3
7.79e-39	0.278792	0.151	0.024	2.52e-34	9	Zc3h12b
8.7e-39	-0.873839	0.721	0.9	2.81e-34	9	Npm1
1.01e-38	-0.962309	0.162	0.551	3.25e-34	9	Evl
1.35e-38	0.80742	0.657	0.333	4.35e-34	9	Rpn2
1.39e-38	0.786864	0.596	0.273	4.48e-34	9	Klf7
1.53e-38	1.65775	0.174	0.033	4.94e-34	9	Nebl
1.54e-38	-0.900614	0.068	0.482	4.98e-34	9	Itgb7
1.57e-38	0.267623	0.177	0.032	5.06e-34	9	Chic1
1.65e-38	0.505835	0.347	0.102	5.34e-34	9	Slc48a1
1.66e-38	0.542113	0.453	0.16	5.35e-34	9	Dnajc10
1.78e-38	-1.25662	0.106	0.519	5.75e-34	9	Pecam1
1.79e-38	0.368418	0.283	0.072	5.78e-34	9	Tram2
1.92e-38	-0.992808	0.642	0.856	6.19e-34	9	Rap1b
2.69e-38	0.807747	0.574	0.261	8.67e-34	9	Ybx3
3.34e-38	-1.29107	0.087	0.495	1.08e-33	9	Btla
3.61e-38	-1.09611	0.166	0.57	1.17e-33	9	Arhgap26
3.7e-38	-0.939428	0.234	0.618	1.2e-33	9	Tmem243
3.83e-38	0.707954	0.992	0.983	1.24e-33	9	Fth1
3.92e-38	-0.991554	0.532	0.784	1.27e-33	9	Rapgef6
5.54e-38	0.841777	0.725	0.409	1.79e-33	9	Serinc1
8.46e-38	0.421972	0.294	0.078	2.73e-33	9	Stimate
9.06e-38	-0.929993	0.14	0.539	2.93e-33	9	2023-09-06
1.2e-37	0.396512	0.309	0.086	3.86e-33	9	Ergic1
1.27e-37	-1.02504	0.185	0.575	4.11e-33	9	Ptp4a3
1.44e-37	-0.887657	0.6	0.824	4.65e-33	9	Nsa2
1.88e-37	-1.02222	0.109	0.515	6.08e-33	9	Chd7
2.23e-37	0.287482	0.219	0.047	7.21e-33	9	Cyp39a1
2.47e-37	0.720877	0.611	0.297	7.98e-33	9	Kdelr1
2.48e-37	-1.01125	0.034	0.436	8e-33	9	Plcg2
2.67e-37	0.284203	0.158	0.027	8.61e-33	9	Ttl
3.35e-37	-0.811247	0.842	0.953	1.08e-32	9	Calm1
3.74e-37	-1.06086	0.374	0.724	1.21e-32	9	Nedd9
3.95e-37	-0.835127	0.419	0.727	1.28e-32	9	Grb2
4.1e-37	-0.911675	0.064	0.459	1.32e-32	9	Ccdc88c
4.42e-37	-1.10759	0.057	0.455	1.43e-32	9	Il21r
4.7e-37	0.714877	0.626	0.299	1.52e-32	9	Ski
5.15e-37	1.00215	0.592	0.28	1.66e-32	9	Pde4d
5.37e-37	-1.30962	0.151	0.55	1.73e-32	9	Pitpnc1
5.9e-37	-0.95051	0.106	0.492	1.9e-32	9	Acp5
6.39e-37	-1.16106	0.075	0.468	2.06e-32	9	Nfkbid
6.65e-37	0.734713	0.483	0.189	2.15e-32	9	Zbtb38
8.1e-37	0.900291	0.577	0.26	2.61e-32	9	Rhob
9.78e-37	0.404266	0.298	0.082	3.16e-32	9	Pdlim7
1.56e-36	0.371378	0.238	0.055	5.04e-32	9	Abcg2
1.67e-36	0.283326	0.23	0.051	5.39e-32	9	Cnrip1
1.68e-36	0.396254	0.226	0.052	5.42e-32	9	Mtmr10
1.78e-36	0.284578	0.192	0.039	5.75e-32	9	Zfp385a
1.96e-36	0.53682	0.313	0.093	6.34e-32	9	Zfp703
1.99e-36	0.363105	0.245	0.059	6.41e-32	9	C2cd2
2.36e-36	0.260952	0.185	0.036	7.61e-32	9	Mzt2
2.79e-36	0.486947	0.283	0.075	9e-32	9	Itm2a
2.84e-36	-0.857267	0.196	0.576	9.16e-32	9	Psmb9
2.93e-36	-0.909129	0.423	0.723	9.47e-32	9	Ostf1
3.6e-36	-0.986132	0.045	0.436	1.16e-31	9	Klhl6
4.17e-36	0.703723	0.453	0.17	1.35e-31	9	St3gal4
4.2e-36	-0.629915	0.785	0.935	1.36e-31	9	Btf3
4.85e-36	-0.890585	0.079	0.483	1.56e-31	9	Grap
4.91e-36	-1.30454	0.068	0.456	1.59e-31	9	Fcrla
4.95e-36	0.575426	0.464	0.177	1.6e-31	9	Pja2
5.16e-36	0.734987	0.54	0.23	1.66e-31	9	Scpep1
6.28e-36	0.345737	0.287	0.075	2.03e-31	9	Dhrs3
6.33e-36	0.424612	0.374	0.119	2.04e-31	9	Zfp771
6.68e-36	0.359466	0.223	0.051	2.16e-31	9	Vegfb
7.11e-36	-0.910754	0.075	0.469	2.3e-31	9	Rcsd1
7.26e-36	0.290585	0.185	0.037	2.34e-31	9	Trim3
7.33e-36	0.41848	0.226	0.052	2.37e-31	9	Sorcs2
8.01e-36	-0.900345	0.057	0.451	2.59e-31	9	Arhgap25
9.01e-36	0.252536	0.158	0.028	2.91e-31	9	Dzip1
9.48e-36	0.47164	0.396	0.133	3.06e-31	9	Csnk1e
9.73e-36	-0.896753	0.064	0.452	3.14e-31	9	Fermt3
1.06e-35	-0.851441	0.389	0.691	3.41e-31	9	Abracl
1.62e-35	-0.833083	0.362	0.686	5.22e-31	9	Jpt1
1.79e-35	0.32836	0.26	0.066	5.78e-31	9	Ccdc28b
2.27e-35	0.489341	0.411	0.142	7.32e-31	9	Cltb
2.72e-35	0.288705	0.174	0.033	8.78e-31	9	Nsmf
3.68e-35	-0.650762	0.834	0.945	1.19e-30	9	Atp5e
3.91e-35	-0.80954	0.479	0.745	1.26e-30	9	Supt4a
4.38e-35	-1.04745	0.177	0.576	1.41e-30	9	Retreg1
4.46e-35	0.674349	0.525	0.218	1.44e-30	9	Kcnq1ot1
4.85e-35	-1.53586	0.064	0.46	1.57e-30	9	Cd86
5.56e-35	0.321642	0.291	0.078	1.8e-30	9	Idh1
5.79e-35	-0.8365	0.06	0.438	1.87e-30	9	Tbc1d10c
7.42e-35	0.743483	0.596	0.271	2.39e-30	9	Ttc3
7.93e-35	-0.872948	0.075	0.454	2.56e-30	9	Pik3cd
8.53e-35	0.608274	0.491	0.194	2.75e-30	9	Tubb2a
9.35e-35	0.402434	0.245	0.061	3.02e-30	9	Il3ra
9.53e-35	0.693649	0.506	0.208	3.08e-30	9	Hexa
9.53e-35	-0.857926	0.419	0.726	3.08e-30	9	Smchd1
1.08e-34	-0.918885	0.521	0.784	3.48e-30	9	Elf1
1.24e-34	0.403486	0.234	0.057	4.01e-30	9	Rcor3
1.24e-34	-1.86848	0.392	0.647	4.02e-30	9	Mef2c
1.25e-34	0.420331	0.268	0.07	4.03e-30	9	Hecw2
1.41e-34	0.76431	0.642	0.335	4.55e-30	9	Hdlbp
1.44e-34	0.690643	0.498	0.203	4.64e-30	9	Irf2bpl
1.48e-34	0.877251	0.672	0.375	4.79e-30	9	Ifi27
1.56e-34	-0.87507	0.03	0.41	5.03e-30	9	Ncf4
1.66e-34	-0.842048	0.204	0.561	5.36e-30	9	Gpsm3
1.71e-34	0.979281	0.883	0.739	5.51e-30	9	S100a11
1.82e-34	-0.893546	0.358	0.676	5.86e-30	9	Xrn2
1.88e-34	-1.22993	0.053	0.438	6.08e-30	9	Mzb1
1.9e-34	0.337997	0.223	0.052	6.13e-30	9	Tlr4
1.98e-34	0.556494	0.434	0.158	6.39e-30	9	Yif1b
2.21e-34	0.270708	0.26	0.067	7.15e-30	9	Snap47
2.87e-34	1.41262	0.332	0.104	9.27e-30	9	Atf3
2.96e-34	0.383657	0.264	0.069	9.57e-30	9	Csad
3.81e-34	-1.02168	0.068	0.447	1.23e-29	9	Scml4
3.83e-34	0.480153	0.411	0.145	1.24e-29	9	Eri3
3.93e-34	-0.864555	0.426	0.739	1.27e-29	9	Ier5
4.23e-34	-0.870853	0.555	0.788	1.37e-29	9	Kpna4
4.29e-34	0.498291	0.434	0.158	1.38e-29	9	Leprot
4.68e-34	-0.829031	0.653	0.859	1.51e-29	9	Jak1
5.54e-34	0.726271	0.581	0.272	1.79e-29	9	Antxr2
6.61e-34	0.679325	0.642	0.319	2.13e-29	9	Ssr2
6.86e-34	0.542821	0.377	0.129	2.22e-29	9	Fdx1
7.04e-34	-1.21427	0.309	0.632	2.27e-29	9	Pim1
7.05e-34	-0.934609	0.253	0.608	2.28e-29	9	Rasa3
7.36e-34	0.720476	0.574	0.278	2.38e-29	9	Etfa
7.83e-34	-1.02135	0.06	0.442	2.53e-29	9	Gpr171
7.85e-34	0.77502	0.887	0.78	2.54e-29	9	Rsrp1
8.5e-34	0.336306	0.23	0.055	2.74e-29	9	Prmt2
1.06e-33	-0.692436	0.517	0.769	3.41e-29	9	Arpc5
[truncated: 14,384 more rows]

## Sheet: 5 DE GSEA Cluster-0 S3.vs.S1 GS
	pval	padj	log2err	ES	NES	size	Leading Edge 1	Leading Edge 2	Leading Edge 3	Leading Edge 4	Leading Edge 5	Leading Edge 6	Leading Edge 7	Leading Edge 8	Leading Edge 9	Leading Edge 10	Leading Edge 11	Leading Edge 12	Leading Edge 13	Leading Edge 14	Leading Edge 15	Leading Edge 16	Leading Edge 17	Leading Edge 18	Leading Edge 19	Leading Edge 20	Leading Edge 21	Leading Edge 22	Leading Edge 23	Leading Edge 24	Leading Edge 25	Leading Edge 26	Leading Edge 27	Leading Edge 28	Leading Edge 29	Leading Edge 30	Leading Edge 31	Leading Edge 32	Leading Edge 33	Leading Edge 34	Leading Edge 35	Leading Edge 36	Leading Edge 37	Leading Edge 38	Leading Edge 39	Leading Edge 40	Leading Edge 41	Leading Edge 42	Leading Edge 43
Hm Mtorc1 Sig	0.00345961	0.114822	0.431708	0.533077	1.61874	130	Cacybp	Ppia	Hspd1	Stip1	Cyp51	Bhlhe40	Acsl3	Pnp	Prdx1	Sla	Canx	Hspa9	Ddit3	Adipor2	Ifi30	Got1	Scd2	Psmd13	Ctsc	Hmgcs1	Cyb5b	Pdk1	Actr3	Gclc	Abcf2	Insig1	Nampt	Dapp1	Hsp90b1	Gtf2h1	Cct6a	Ccng1	Psma4	Map2k3	Rpa1	Idi1	Mthfd2	Elovl5	Sec11a	Gla	Gmps	Hspa5	Lgmn
Hm Interferon Alpha Resp	0.00450284	0.114822	0.407018	0.613059	1.65831	57	Txnip	Ly6e	Psme1	Trim25	Oasl1	Trim12c	Irf9	Ifi30	Parp14	Psme2	Ncoa7	Elf1	Psmb9	Psmb8	Ripk2	Irf7	Irf2	Gm7030	Cd47	Trim30d	Ogfr	Casp1	Trim12a	Parp9	Helz2	Adar	Ifi35	Epsti1	Sp110	Cnp	Eif2ak2
Hm Inflammatory Resp	0.00682065	0.115951	0.407018	0.578048	1.58175	63	Gpr183	Atp2b1	Ccr7	Pde4b	Ly6e	Selenos	Irak2	Cybb	Nampt	Tnfrsf1b	Ripk2	Itgb3	Kif1b	Irf7
Hm Kras Sig Dn	0.00910655	0.116108	0.38073	0.746908	1.67843	17	Scgb1a1	Ptprj	Nr4a2
Hm Peroxisome	0.0131943	0.134582	0.38073	0.596645	1.5761	47	Scgb1a1	Ywhah	Pex13	Prdx1	Fdps	Vps4b	Acsl4
Hm Interferon Gamma Resp	0.0253672	0.215621	0.352488	0.491147	1.46795	111	Irf4	Stat4	Pde4b	Gpr18	Cd86	Txnip	Ly6e	Psme1	Trim25	Pnp	Oasl1	Zbp1	Irf9	Ifi30	Parp14	Psme2	Rnf213	Stat1	Psmb9	Cd274	Nampt	Pim1	St8sia4	Psmb8	H2-Eb2	Ripk2	Socs3	Sppl2a	Irf7	Mthfd2	Irf2	Gm7030	Sri	Arl4a	Nup93
Hm Il2 Stat5 Sig	0.0361613	0.253034	0.282013	0.515133	1.46701	82	Irf4	Myo1e	Snx9	Cd86	Bhlhe40	Ccnd3	Cd83	Pnp	Gadd45b	Traf1	Twsg1	Uck2	Tnfrsf1b	Ahnak	Itga6	Pim1
Hm Estrogen Resp Early	0.048433	0.253034	0.245042	0.535137	1.46469	62	Egr3	Ablim1	Klf4	Klf10	Fkbp4	Bhlhe40	Fcmr	Asb13	Elf1	Plaat3	Aff1	Hes1	Tob1	Tiparp	Elovl5	Gla	Bag1	Xbp1
Inflammatory Pcr	0.048913	0.253034	0.276501	0.894274	1.40402	3	Ccr7	Cxcr5	Socs3
Hm Myc Targets V1	0.0679348	0.31497	0.199915	0.416461	1.289	164	Hsp90ab1	Ppia	Hspd1	Serbp1	Srsf7	Cct4	Psmd7	Canx	Tcp1	Nop56	Ddx18	Nap1l1	Cox5a	Bub3	Sf3a1	Hdgf	Ywhaq	Psma4	Tomm70a	Lsm2	Kpnb1	Pwp1	Ncbp2	Pcbp1	Rplp0	Psmb3	Dut	Nhp2	Ptges3	Gspt1	Psma7	Cct5	Rpl18
Hm Glycolysis	0.108727	0.411405	0.159647	0.48022	1.32706	70	Ppia	Fkbp4	Chst12	Hax1	Cyb5a	Got1	Me2	Polr3k	Stmn1	Gclc	Hs2st1	Hspa5	P4ha1	Hdlbp	Pgam1	Rars	Ecd	Irs2	Ndufv3	Taldo1	Mdh2	Fam162a	Pdk3	Copb2	Ext1	Cenpa
Hm Dna Repair	0.115438	0.411405	0.152145	0.434919	1.27172	96	Pde4b	Supt4a	Pnp	Ssrp1	Rbx1	Polr2h	Sdcbp	Nfx1	Vps37b	Edf1	Arl6ip1	Clp1	Gtf2h1	Rala	Ncbp2	Polr2k	Dut	Gtf2b	Taf10	Trp53	Rev3l	Nelfb	Ak6	Nt5c
Hm Uv Resp Up	0.121001	0.411405	0.148262	0.44395	1.26429	82	Dnaja1	Nr4a1	Stip1	Fkbp4	Ccnd3	Eif5	Ppp1r2	Dnajb1	Polr2h	Ago2	Cdc5l	Cyb5b
Hm Tnfa Sig Via Nfkb	0.17033	0.542926	0.121543	0.40037	1.20076	117	Gpr183	Nr4a3	Atp2b1	Nr4a1	Egr3	Pde4b	Klf4	Klf10	Gadd45a	Tgif1	Rel	Bhlhe40	Cd83	Bcl3	Gadd45b	Nfe2l2	Traf1	Nr4a2	Nfkb2	Panx1	Bcl2a1d	Nampt	Nfat5	Gem	Ripk2	Socs3	Hes1
Hm Fatty Acid Met	0.24711	0.664368	0.100633	0.409357	1.13964	75	Hsph1	Psme1	Ywhah	Adipor2	S100a10	Hmgcs1	Acsl4	Acat2	Metap1	Erp29	Suclg1	Ncaph2	Idi1	Elovl5	Glul	Aco2	Serinc1	Fh1	Kmt5a	Eci1	Sdhd
Hm Myogenesis	0.257919	0.664368	0.100633	0.457862	1.14729	34	Ablim1	Bhlhe40	Gadd45b	Fdps	Scd2	Mef2d	Akt2	Gabarapl2	Bag1	Mef2c
Hm Apoptosis	0.291429	0.664368	0.0902635	0.397724	1.10659	72	Dnaja1	Egr3	Satb1	Gadd45a	Txnip	Gadd45b	Ddit3	Xiap	Cd2
Hm Heme Met	0.293296	0.664368	0.0886261	0.383303	1.10725	91	Klf3	Agpat4	Ccnd3	Rbm5	Synj1	Top1	Sdcbp	Atp6v0a1	Gclc	Ucp2	Narf	Riok3	Hdgf	Mpp1	Ncoa4	Map2k3	Ctsb	Gmps
Hm Angiogenesis	0.304714	0.664368	0.0972151	0.664499	1.16544	5	Vav2	Itgav	Pglyrp1	Ccnd2
Hm Pi3k Akt Mtor Sig	0.331453	0.664368	0.0824344	0.38856	1.07275	66	Sla	Ddit3	Ppp1ca	Cfl1	Pin1	Pdk1	Actr3	Pten	Dapp1	Hsp90b1	Rac1	Map3k7	Map2k3	Nck1	Itpr2	Arpc3	Ywhab
Hm Myc Targets V2	0.343465	0.664368	0.0845557	0.449771	1.09635	31	Hspd1	Nop56	Ddx18	Exosc5	Las1l	Mphosph10	Gnl3	Ndufaf4
Hm Estrogen Resp Late	0.34964	0.664368	0.0806388	0.399004	1.07645	55	Egr3	Klf4	Hspa4l	Fkbp4	Plaat3	Aff1	Serpina3g	Tob1	Elovl5	Gla	Bag1	Xbp1	Fkbp5	Cox6c
Hm Androgen Resp	0.399711	0.71274	0.0738053	0.388027	1.0449	54	Ccnd3	Acsl3	Lman1	Scd2	Myl12a	Hmgcs1	Insig1	Ube2i	Ncoa4	Idi1	Elovl5	Fkbp5	Sat1	Gnai3	Gpd1l	Elk4	Hmgcr	Zbtb10	Dbi	Itgav	Xrcc6	Srp19	Rps6ka3
Hm Cholesterol Homeostasis	0.406061	0.71274	0.0755015	0.430893	1.04732	30	Cyp51	S100a11	Fdps	Srebf2	Scd2	Hmgcs1	Acat2	Idi1	Lgmn	Ctnnb1	Anxa5
Hm Protein Secretion	0.431034	0.71274	0.0697793	0.367847	1.01263	68	Snap23	Rab14	Lman1	Ctsc	Vps4b	Copb1	Atp7a	Cln5	Kif1b	Adam10	Gla	Atp6v1h	Rab9	Atp1a1	Yipf6	Sec22b	Ppt1	Dop1a	Cope	Rab22a	Cltc	Gnas	Stx7	Napa	Tmed2	Copb2	Vamp4
Hm E2f Targets	0.52602	0.761512	0.0590955	0.329223	0.962907	99	Smc6	Jpt1	Ilf3	Phf5a	Ssrp1	Lyar	Nop56	Smc3	Nap1l1	Orc6	Atp5o	Stmn1	Ezh2	Gins4	Rpa1	Mthfd2	Rad50	Pnn	Dut	Trp53	Gspt1
Hm Apical Junction	0.534483	0.761512	0.0593488	0.353233	0.956712	59	Cd86	Ywhah	Traf1	Cd274	Insig1	Pten	Akt2	Vav2	Cap1	Stx4a	Rasa1	Dhx16	Msn	Myl12b	Mapk11	Gnai2
Hm Bile Acid Met	0.537538	0.761512	0.0611693	0.397372	0.943862	24	Pex13	Pex7	Bcar3	Idi1	Gnpat	Prdx5	Pnpla8
Hm Oxidative Phosphorylation	0.621951	0.795833	0.0495902	0.297833	0.921969	161	Hspa9	Ndufa1	Cyb5a	Cox11	Atp5h	Cycs	Cox6b1	Atp5o	Mrpl15	Cox6a1	Atp5a1	Cox5a	Atp6v0e	Tomm22	Cox5b	Suclg1	Atp6v0b	Tomm70a	Atp6v1c1	Pdhx	Aifm1	Atp6v1h	Ndufa4	Aco2	Fh1	Cox6c	Ndufs6	Atp5j2	Ndufv2	Mrps11	Bax	Dlat	Eci1	Sdhd	Immt	Cox10	Mpc1	Sucla2	Ndufb7	Ndufs7	Cox4i1	Ndufb8	Rhot1
Hm G2m Checkpoint	0.647552	0.805492	0.0491928	0.304947	0.896811	101	Hspa8	Jpt1	Ilf3	Bcl3	Pura	Top1	Orc6	Uck2	Stmn1	Ncl	Orc5	Bub3	Ezh2	Kpnb1	Numa1	Dtymk	Gspt1	Dkc1	Atrx	Ube2s	Cul5	Kmt5a
Hm Spermatogenesis	0.707576	0.859199	0.048799	0.344979	0.838496	30	Hspa4l	Tsn	Ezh2	Ip6k1	Parp2	Arl4a
Hm Coagulation	0.727964	0.861404	0.0476387	0.33752	0.788746	22	Rac1	S100a13	Itgb3	Ctsb	Lgmn	Plek	Csrp1	Rabif	Gnb2	Klf7	Gsn
Hm Mitotic Spindle	0.749654	0.861404	0.0419926	0.284862	0.846996	107	Myo1e	Dync1h1	Stk38l	Arhgap5	Smc3	Capzb	Itsn1	Kif1b	Net1	Rasa1	Numa1	Nck1	Tlk1	Cd2ap	Sptbn1	Cdc42	Ralbp1	Als2	Arhgef7	Kif5b	Uxt	Prex1	Nck2	Clip1	Tsc1	Dynll2	Katna1	Ckap5	Ezr	Gsn	Pcm1
Hm Wnt Beta Catenin Sig	0.760062	0.861404	0.0465084	0.349638	0.767719	15	Adam17	Trp53	Ctnnb1	Psen2	Ccnd2	Ncstn	Rbpj	Hdac2	Hdac5	Ncor2
Hm Notch Sig	0.843653	0.915454	0.0417397	0.316954	0.678362	13	Rbx1	Hes1	Psen2
Hm Apical Surface	0.864217	0.918231	0.0420772	0.329946	0.641558	8	Adipor2	Adam10
Hm Adipogenesis	0.955801	0.974917	0.0304894	0.232144	0.69205	110	Gadd45a	Ywhag	Rtn3	Adipor2	Atp5o	Mrpl15	Cox6a1	Preb	Ucp2	Itsn1	Riok3	Ubqln1	Suclg1	Tob1	Arl4a	Aifm1	Aco2	G3bp2	Tkt	Dlat	Immt	Pfkfb3	Ppp1r15b	Taldo1	Ndufb7
Hm Hedgehog Sig	0.981233	0.981233	0.0601186	-0.210158	-0.442766	9	Nf1	Dpysl2
Hm Xenobiotic Met	0.954397	0.974917	0.0709609	-0.218062	-0.596075	55	Man1a	Comt	Lonp1	Aldh2	Gch1
Hm Unfolded Protein Resp	0.784672	0.869962	0.0873098	-0.261462	-0.738481	83	Calr	Atf4	Ssr1	Eif4a1	Cebpb	Eif2ak3	Exoc2	Fus	Eif4a2	Eef2	Gosr2	Parn	Nabp1	Dnajb9	Atf6	Cnot2
Hm Uv Resp Dn	0.624183	0.795833	0.0940503	-0.293859	-0.822776	61	Pik3cd	Notch2	Akt3	Pex14	Celf2	Zmiz1	Add3	Smad7	Sfmbt1	Inpp4b	Slc7a1	Dusp1	Nipbl
Hm Reactive Oxygen Species Path	0.59882	0.795833	0.0905429	-0.330225	-0.857994	34	Junb	Pdlim1
Hm P53 Path	0.587413	0.795833	0.101714	-0.296309	-0.852113	91	Jun	Sesn1	Ppp1r15a	Ier5	Btg1	Zfp36l1	Vamp8	Sfn	Mdm2	Pitpnc1	Rpl36	Cd82	Btg2	Rchy1
Hm Il6 Jak Stat3 Sig	0.486726	0.752212	0.102822	-0.355527	-0.923733	34	Jun	Stat3
Hm Kras Sig Up	0.460784	0.734375	0.112843	-0.335277	-0.938741	61	Birc3	Ppp1r15a	Dock2	Laptm5	St6gal1	Il10ra	Ets1	Hdac9	Cxcr4	Lat2	Avl9	Yrdc
Hm Tgf Beta Sig	0.433234	0.71274	0.110565	-0.376354	-0.969803	33	Junb	Ppp1r15a
Hm Complement	0.351724	0.664368	0.135741	-0.360647	-1.0326	79	Gzma	Lgals3	Rnf4	Jak2	Dock10	Cebpb	Cblb	Lyn	Rasgrp1	Sh2b3
Hm Hypoxia	0.295455	0.664368	0.144631	-0.380401	-1.09362	73	Jun	Ppp1r15a	Hs3st1	Bnip3l	Btg1	Zfp36	Ets1	Cxcr4	Eno1	Sdc4	Bcl2	Dusp1
Hm Epithelial Mesenchymal Transition	0.197674	0.593023	0.169571	-0.475735	-1.2332	31	Jun	Rhob	Notch2	Tpm1	Sdc4	Itgb1	Colgalt1	Id2
Hm Pancreas Beta Cells	0.117021	0.411405	0.213928	-0.703979	-1.51029	10	Foxo1	Lmo2	Akt3	Elp4	Dpp4	Spcs1
Hm Allograft Rejection	0.0496146	0.253034	0.321776	-0.638862	-1.85741	98	Cd79a	Gzma	Rpl39	Jak2	Prkcb	Itgal	Ets1	H2-DMb1	Hdac9	Galnt1
[truncated: 5 more columns]

## Sheet: 5 DE GSEA Cluster-1 S3.vs.S1 GS
	pval	padj	log2err	ES	NES	size	Leading Edge 1	Leading Edge 2	Leading Edge 3	Leading Edge 4	Leading Edge 5	Leading Edge 6	Leading Edge 7	Leading Edge 8	Leading Edge 9	Leading Edge 10	Leading Edge 11	Leading Edge 12	Leading Edge 13	Leading Edge 14	Leading Edge 15	Leading Edge 16	Leading Edge 17	Leading Edge 18	Leading Edge 19	Leading Edge 20	Leading Edge 21	Leading Edge 22	Leading Edge 23	Leading Edge 24	Leading Edge 25	Leading Edge 26	Leading Edge 27	Leading Edge 28	Leading Edge 29	Leading Edge 30	Leading Edge 31	Leading Edge 32	Leading Edge 33	Leading Edge 34	Leading Edge 35	Leading Edge 36	Leading Edge 37	Leading Edge 38	Leading Edge 39	Leading Edge 40	Leading Edge 41	Leading Edge 42	Leading Edge 43
Hm Oxidative Phosphorylation	7.24771e-09	3.69633e-07	0.761461	0.542607	2.12826	166	Ndufa4	Atp5j2	Ndufb5	Uqcr10	Atp5j	Uqcrb	Mrpl34	Ndufa2	Atp5e	Atp5h	Cox7a2	Cox6b1	Tomm22	Isca1	Cox8a	Ndufs6	Uqcr11	Gpx4	Ndufb4	Ndufa5	Ndufb7	Cox6c	Uqcrh	Ndufs3	Cox7b	Atp5o	Atp6v0e	Timm13	Ndufb2	Ndufs7	Atp5k	Ndufc1	Pdha1	Hsd17b10	Mrpl11	Suclg1	Cox4i1	Cox7c	Atp5l	Mdh1	Cyc1	Cyb5a	Mrpl15
Hm Mtorc1 Sig	0.000727607	0.018554	0.477271	0.429779	1.65821	133	Cacybp	Hspd1	Hspa5	Ppia	Stip1	Cct6a	P4ha1	Hsp90b1	Rpn1	Prdx1	Cd9	Pnp	Psmb5	Sec11a	Btg2	Psmd13	Tuba4a	Ccng1	Calr	Ctsc	Pgk1	Eprs	Scd2	Elovl5	Pdap1	Sdf2l1	Acaca	Nfyc	Xbp1	Etf1	Cdkn1a	Ldha	Serp1	Gapdh	Psma3	Sord	Adipor2	Tpi1	Wars	Got1	Map2k3	Pfkl	Sla
Hm Myc Targets V1	0.00272073	0.0283931	0.431708	0.38642	1.52182	167	Hspd1	Hsp90ab1	Ppia	Psma7	Snrpg	Rps2	Ptges3	Rpl22	Nop56	Nme1	Nolc1	Tcp1	Glo1	Hnrnpr	Eif3b	Hdgf	Rack1	Snrpd3	Dek	Pgk1	Rpl18	Eprs	Nap1l1	Impdh2	Cyc1	Txnl4a	Srsf7	Psmb2	Ndufab1	Abce1	Psmb3	Rpl34	Nhp2	Eif1ax	Snrpa1	Ube2e1	Etf1	Gnl3	Mrpl9	Serbp1	Snrpd2	Ldha	Kpnb1
Hm Uv Resp Up	0.00278364	0.0283931	0.431708	0.436931	1.5971	96	Dnaja1	Nr4a1	Stip1	Rpn1	Bsg	Abcb1b	Hspa13	Urod	Eif5	Car2	Fkbp4	Btg2	Sod2	Tuba4a
Hm Dna Repair	0.00748963	0.0477464	0.407018	0.419459	1.54703	106	Dad1	Taf10	Pole4	Edf1	Supt4a	Tmed2	Gpx4	Nme1	Pnp	Supt5	Gtf2f1	Pom121	Rbx1	Impdh2	Vps28	Polr2d	Ak3	Arl6ip1	Sf3a3	Polr2e	Ssrp1	Guk1	Polr1d	Nudt21	Vps37b	Ercc1	Gmpr2	Pola2	Umps	Sec61a1	Dut	Clp1	Mpc2	Nt5c	Surf1	Pde4b	Cox17	Sdcbp	Lig1	Itpa	Gtf2a2	Gtf2h5
Hm Adipogenesis	0.0178107	0.100927	0.352488	0.390905	1.45666	118	Uqcr10	Dnajc15	Ifngr1	Stat5a	Nabp1	Cox8a	Pdcd4	Atp1b3	Uqcr11	Gpx4	Ndufa5	Ndufb7	Pim3	Ndufs3	Cox7b	Atp5o	Tob1	Mtch2	Cat	Suclg1	Cyc1	Mrpl15	Scp2
Hm Unfolded Protein Resp	0.0561589	0.204579	0.321776	0.361839	1.29129	85	Hspa5	Hsp90b1	Tubb2a	Nabp1	Nop56	Herpud1	Nolc1	Srpr	Sec11a	Pdia6	Calr	Cnot6	Srprb	Exosc5
Hm Kras Sig Dn	0.084399	0.286957	0.248911	0.566579	1.44607	18	Scgb1a1	Lfng	Btg2	Nr4a2
Hm Fatty Acid Met	0.130814	0.3468	0.2114	0.34424	1.22115	82	S100a10	Glul	Lgals1	Ccdc58	Erp29	Urod	Car2	Psme1	Hsph1	Pdha1	Hsd17b10	Suclg1	Mdh1	Sms	Hsdl2	Elovl5	Hsd17b11
Hm Reactive Oxygen Species Path	0.136	0.3468	0.197822	0.423018	1.27957	36	Prdx1	Gpx4	Ndufb4	Sod2	Atox1	Ftl1	Cat
Hm Peroxisome	0.159091	0.368802	0.188204	0.374969	1.23501	56	Scgb1a1	Prdx1	Abcb1b	Sod2	Cat	Scp2	Nudt19	Elovl5	Hsd17b11	Pex13	Abcb9	Siah1a	Gnpat
Hm Angiogenesis	0.172414	0.375789	0.160801	0.64491	1.31571	7	S100a4	Ccnd2	Vegfa
Hm Glycolysis	0.184211	0.375789	0.176694	0.327826	1.16759	84	Hspa5	Ppia	P4ha1	Mxi1	Pgam1	Ndufv3	Fkbp4	Fam162a	Bpnt1	Pdk3	Pgk1	Mdh1	Cyb5a	Ak3	Cenpa	Glce	Casp6	Ugp2
Hm Cholesterol Homeostasis	0.270557	0.511052	0.135741	0.384986	1.13713	33	S100a11	Errfi1	Pnrc1	Cd9	Srebf2	Pdk3	Scd2
Hm Pancreas Beta Cells	0.318605	0.580316	0.114751	0.545247	1.14063	8	Sec11a	Srp9	Srprb	Srp14
Hm Allograft Rejection	0.415335	0.680732	0.118288	0.274239	1.01705	107	Cd2	Cd47	Ifngr1	Rps3a1	Rps19	Eif5a	Nme1	Cd7	Cd28	Ly75	Irf7	Klrd1	Itk	Fasl	Ccnd2	Map3k7	Jak2	Ccr5	Rps9	Ube2n	Abce1	Bcl3	Gpr65	Gzmb	Tpd52	Eif3a	Tgfb1	Ube2d1	Wars	Was	Il4ra	Ccl4	Itgal	Npm1
Hm Notch Sig	0.651399	0.77259	0.077884	0.349032	0.875051	16	Lfng	Rbx1	Maml2	Prkca	Psenen
Inflammatory Pcr	0.679513	0.787618	0.0643583	0.584467	0.865125	2	Socs3
Hm Xenobiotic Met	0.890208	0.924	0.0697793	0.226953	0.755199	63	Ptges3	Sar1b	Car2	Cat	Sertad1	Cyb5a	Pink1	Elovl5	Casp6	Lpin2	Id2
Hm Protein Secretion	0.905882	0.924	0.0684715	0.220951	0.766114	74	Tmed2	Anp32e	Tmed10	Snap23	Clcn3	Ctsc	Stx7	Yipf6	Gnas	Sec22b	Stam
Hm Androgen Resp	0.927746	0.927746	0.0664364	0.217135	0.71726	58	Dbi	Gnai3	Ube2i	Ube2j1	Sms	Scd2	Elovl5	Tpd52	Lman1	Sord	Tmem50a	Camkk2	Cdk6	Ank	Acsl3	Zbtb10	Ell2	Rps6ka3
Hm Hedgehog Sig	0.824042	0.875544	0.048215	-0.3473	-0.721103	10	Tle3
Hm Complement	0.8	0.868085	0.0421619	-0.249367	-0.826133	92	Fyn	Lgals3	Rnf4	Itgam	Gata3	Psmb9	Dock10	Hspa1b	Irf1	Pdgfb	Casp7	Tnfaip3	Pim1
Hm Wnt Beta Catenin Sig	0.73906	0.819393	0.0498907	-0.323383	-0.797647	20	Notch1	Numb	Myc	Axin1	Rbpj	Ppard
Hm Myc Targets V2	0.698565	0.791707	0.0517405	-0.308482	-0.850234	35	Dusp2
Hm Bile Acid Met	0.620968	0.754032	0.0577309	-0.334182	-0.902807	32	Pex7	Soat2	Aldh9a1	Sult2b1	Pex19	Pex6	Abcd1	Abca2	Atxn1	Sod1	Lonp2	Abca1	Slc23a2
Hm Pi3k Akt Mtor Sig	0.614329	0.754032	0.0555947	-0.289575	-0.918028	70	Cxcr4	Itpr2	Vav3	Traf2	Dapp1	Prkcb	Rps6ka1	Sqstm1	Cltc	Tbk1	Prkag1	Ripk1	Gsk3b	Nck1	Irak4	Slc2a1	Ppp1ca	Myd88
Hm Estrogen Resp Late	0.56391	0.718985	0.0589694	-0.296749	-0.932454	63	Dusp2	Jak1	Pkp3	Farp1	Add3	Ugdh	Itpk1	Sult2b1	Dnajc1	Large1	Btg3	Zfp36
Hm Interferon Alpha Resp	0.542683	0.709662	0.0614364	-0.307069	-0.947676	59	Txnip	Psmb9	Sp110	Irf1	Nub1	Tdrd7	Nmi	Adar	Trim14	Cd74	Casp8	Cnp	Trim30d	Gm7030	Trim25	Helz2	Cmtr1	Casp1	Tent5a	Tap1	Trim30a	B2m
Hm E2f Targets	0.536443	0.709662	0.0598603	-0.281336	-0.952465	105	Tra2b	Srsf1	Racgap1	Nasp	Nup107	Brms1l	Zw10	Tipin	Tubb5	Lmnb1	Rpa3	Pds5b	Phf5a	Myc	Ppm1d	Prim2	Mcm7	Pcna
Hm Heme Met	0.528358	0.709662	0.0617054	-0.287993	-0.963445	99	Tspan5	Abcg3	Ucp2	Xpo7	Kdm7a	Synj1	Rbm5	Ypel5	Riok3	Foxj2	Trak2	Ubac1	Gapvd1	Hagh	Atg4a	Rbm38	Klf3	Mkrn1	Slc2a1
Hm Spermatogenesis	0.519936	0.709662	0.0656814	-0.348327	-0.960055	35	Mllt10	Lpin1	Nf2	Mast2	Spata6	Stam2	Agfg1	Phkg2	Mtor	Parp2
Hm Coagulation	0.487055	0.709662	0.0696133	-0.371612	-0.991211	29	Arf4	Fyn	Itga2	Capn2	Pdgfb
Hm Myogenesis	0.453822	0.680732	0.0723571	-0.363131	-1.01238	37	Bhlhe40	Notch1	Lpin1	Dapk2	Bin1	Mef2a	Ptp4a3	Large1	Atp6ap1
Hm Interferon Gamma Resp	0.441727	0.680732	0.0686326	-0.288443	-0.99719	123	Txnip	Ptpn2	Btg1	Psmb9	Sp110	Ptpn1	Samhd1	Il10ra	Hif1a	Icam1	Irf1	Ncoa3	Slamf7	Casp7	Xaf1	Tnfaip3	Ripk1	Pim1	Nfkbia	Eif4e3	Tdrd7	Nmi	Adar	Trim14	Cd74	Casp8	Gm7030	Lats2	Trim25	Myd88	Nlrc5
Hm P53 Path	0.431784	0.680732	0.0718276	-0.302356	-1.01163	100	Jun	Txnip	Cyfip2	Notch1	Ptpre	Btg1	Cdkn2aip	Mxd1	Def6	Ddit4	Pitpnc1
Hm Il2 Stat5 Sig	0.385307	0.655022	0.0776799	-0.308146	-1.03345	102	Klf6	Rhob	Bhlhe40	Ahnak	Huwe1	Dhrs3	Igf2r	Pou2f1	Nfil3	Cdc42se2	Il10ra	Mxd1	Il18r1	Rabgap1l	Ncoa3
Hm Apical Junction	0.33985	0.597667	0.0845557	-0.34354	-1.07948	63	Itga2	Syk	Pik3cb	Ikbkg	Nf2	Lamb3	Icam1	Ptprc	B4galt1	Ctnna1	Shc1	Cnn2	Ldlrap1	Map4k2	Actg1	Vasp	Actb	Rsu1	Exoc4	Cap1	Epb41l2	Gnai2	Mapk14	Skap2
Hm Tgf Beta Sig	0.239683	0.470147	0.108394	-0.427617	-1.1806	34	Arid4b	Cdk9	Smad1	Smad3	Smurf2	Ppp1r15a	Rhoa	Ppp1ca	Trim33	Junb	Ski	Bmpr2
Hm Il6 Jak Stat3 Sig	0.177033	0.375789	0.129443	-0.45256	-1.25341	36	Jun	Ptpn2	Cbl	Ptpn1	Il18r1	Irf1
Hm Apoptosis	0.147103	0.357249	0.138022	-0.364222	-1.20214	90	Jun	Txnip	Rhob	Prf1	Lgals3	Birc3	Vdac2	Gna15	Igf2r	Bid	Bcl10	Irf1	Sc5d	Sqstm1	Casp7	F2r
Hm G2m Checkpoint	0.120059	0.340166	0.153159	-0.363242	-1.22608	104	Tra2b	Foxn3	Srsf1	Racgap1	Tle3	Nasp	Slc7a1	Dr1	Hif1a	Ythdc1	Smad3	Lmnb1	Ccnt1	Pds5b	Notch2	Hira	Myc	Numa1	Prim2	Pafah1b1	Ss18	Bub3	Mnat1	G3bp1	Stag1	Odf2	Cdkn1b	Rps6ka5	Cul5	Xpo1	Smc4
Hm Estrogen Resp Early	0.115385	0.340166	0.160801	-0.408935	-1.28264	65	Bhlhe40	Med13l	Cbfa2t3	Slc37a1	Unc119	Dhrs3	Farp1	Tmem164	Add3	Retreg1	Fhl2	Itpk1	Sult2b1	Gab2	B4galt1
Hm Hypoxia	0.0921248	0.293648	0.17822	-0.384665	-1.26962	90	Jun	Klf6	Bhlhe40	Cited2	Gpc1	Cxcr4	Btg1	Nagk	Nfil3	Ddit4	Vhl	Pdgfb	Zfp292	Sult2b1	Tnfaip3	Pim1	Ppp1r15a	Large1	Jmjd6	Ids	Zfp36	Slc2a1	Eno1	Wsb1	Rbpj	Pgm2
Hm Kras Sig Up	0.0412844	0.161962	0.276501	-0.444386	-1.40004	68	Prdm1	Dock2	Gadd45g	Itgb2	Itga2	Birc3	Cxcr4	Cbl	Tor1aip2	Usp12	Il10ra	Laptm5	Rabgap1l	Ptbp2	Tnfaip3	Ppp1r15a	Avl9
Hm Apical Surface	0.0402442	0.161962	0.321776	-0.649778	-1.47132	14	Gata3	Flot2	Crybg1	Sulf2	B4galt1	Lyn
Hm Inflammatory Resp	0.0342532	0.15881	0.321776	-0.44937	-1.41574	68	Klf6	Rgs1	Ptpre	Gabbr1	Il18rap	Gna15	Slc7a1	Irak2	Abi1	Il10ra	Emp3	Mxd1	Il18r1	Hif1a	Icam1	Irf1	Sema4d	Kif1b	Nfkbia	Nmi	Myc	Lyn
Hm Epithelial Mesenchymal Transition	0.0225125	0.114814	0.352488	-0.54782	-1.52728	37	Jun	Rhob	Itga2	Gpc1	Flna	Emp3	Vim	Qsox1	Tnfaip3	Wipf1	Notch2
Hm Tnfa Sig Via Nfkb	0.00633848	0.0461804	0.407018	-0.453478	-1.55123	114	Jun	Dusp2	Klf6	Klf2	Rhob	Per1	Bhlhe40	Slc16a6	Birc3	Ptpre	Btg1	Nfil3	Klf9	Lamb3	Mxd1	Icam1	Irf1	Dnajb4	Tank	Smad3	Sqstm1	Bcl6	Tnfaip3	Panx1	Ppp1r15a	B4galt1	Nfkbia	Sik1	Tnfaip8	Myc	Btg3	Zfp36	Dennd5a
Hm Uv Resp Dn	0.0039741	0.0337799	0.407018	-0.533367	-1.65673	60	Bhlhe40	Fyn	Cited2	Zmiz1	Prdm2	Slc7a1	Add3	Wdr37	Fhl2	Ythdc1	Smad3	Mta1	Map2k5	Sipa1l1	Phf3	Notch2	Grk5	Myc	Celf2
Hm Mitotic Spindle	0.00143707	0.0244302	0.45506	-0.477254	-1.61856	109	Prex1	Dock2	Myo9b	Racgap1	Arf6	Farp1	Flna	Cep57	Arhgef3	Abi1	Arhgef2	Bin1	Arhgap4	Csnk1d	Lmnb1	Nck1	Kif1b	Clasp1	Ezr	Notch2	Myo1e	Capzb	Nedd9	Numa1	Cep192	Pcm1	Ccdc88a	Nck2	Ckap5	Pafah1b1	Sos1
[truncated: 16 more columns]

## Sheet: 5 DE GSEA Cluster-2 S3.vs.S1 GS
	pval	padj	log2err	ES	NES	size	Leading Edge 1	Leading Edge 2	Leading Edge 3	Leading Edge 4	Leading Edge 5	Leading Edge 6	Leading Edge 7	Leading Edge 8	Leading Edge 9	Leading Edge 10	Leading Edge 11	Leading Edge 12	Leading Edge 13	Leading Edge 14	Leading Edge 15	Leading Edge 16	Leading Edge 17	Leading Edge 18	Leading Edge 19	Leading Edge 20	Leading Edge 21	Leading Edge 22	Leading Edge 23	Leading Edge 24	Leading Edge 25	Leading Edge 26	Leading Edge 27	Leading Edge 28	Leading Edge 29	Leading Edge 30	Leading Edge 31	Leading Edge 32	Leading Edge 33	Leading Edge 34	Leading Edge 35	Leading Edge 36	Leading Edge 37	Leading Edge 38	Leading Edge 39	Leading Edge 40	Leading Edge 41	Leading Edge 42	Leading Edge 43
Hm Oxidative Phosphorylation	0.0373694	0.272263	0.321776	0.33384	1.31209	169	Atp6ap1	Cox8a	Ndufc2	Atp5j2	Sucla2	Polr2f	Acadm	Hspa9	Ndufa1	Cox6b1	Rhot2	Idh3a	Pmpca	Hadha	Mtx2	Mpc1	Atp6v1e1	Ldha	Hsd17b10	Phyh	Mdh1	Cox17	Timm50	Mrpl34	Pdha1	Mrpl35	Prdx3	Atp5b	Timm8b	Surf1	Atp6v0b	Ndufb8	Cox4i1	Ndufv2	Isca1	Ndufa8	Suclg1	Cox11	Ndufs1	Cox10	Ndufc1	Aco2	Cox7b
Hm Angiogenesis	0.0512821	0.273642	0.282013	0.766486	1.48998	6	Lrpap1	Ccnd2	Itgav	App
Hm Interferon Alpha Resp	0.0549898	0.273642	0.276501	0.398724	1.36421	66	Elf1	Rnf31	Rtp4	Bst2	Trafd1	Irf9	Isg15	Psme1	Eif2ak2	Ifit2	Psmb8	Irf7	Casp8
Hm Peroxisome	0.0589391	0.273642	0.261664	0.41926	1.41072	58	Scgb1a1	Prdx1	Idi1	Cdk7	Abcb9	Abcb1b	Abcb1a	Smarcc1	Lonp2
Hm Notch Sig	0.0615079	0.273642	0.257206	0.563223	1.48153	18	Prkca	Rbx1	Dtx2	Aph1a	Lfng	Arrb1	Fbxw11
Hm Dna Repair	0.0701754	0.275304	0.237794	0.351095	1.30735	115	Impdh2	Pnp	Polr2f	Bcap31	Rbx1	Nelfb	Gmpr2	Ssrp1	Fen1	Nme1	Sac3d1	Xpc	Clp1	Dctn4	Dut	Gtf2b	Prim1	Trp53	Cox17	Polr2d	Tsg101	Usp11	Arl6ip1	Vps37b	Ercc3	Taf6	Surf1	Hcls1
Hm Myc Targets V1	0.0873786	0.28858	0.2114	0.311904	1.22975	175	Impdh2	Rpl34	Ncbp1	Cad	Canx	C1qbp	Eef1b2	Rpl22	Rplp0	Ywhaq	Nme1	Rpl18	Cdk4	Mcm7	Orc2	Dut	Smarcc1	Eprs	Rps2	Pcbp1	Ldha	Snrpg	Lsm2	Rack1	Aimp2	Sf3b3	Eif2s1	Lsm7	Eif4e	Ywhae	Prpf31	Ddx18	Prdx3	Psmd3	Ap3s1	Ddx21	Cct7	Fbl	Tfdp1	Rps6	Rad23b	Eif4g2	Srsf2
Hm Myogenesis	0.124031	0.372093	0.175204	0.408297	1.28838	39	Atp6ap1	Svil	Gadd45b	Vipr1	Lsp1	Myo1c	Lpin1	App
Hm Mtorc1 Sig	0.139847	0.379639	0.16318	0.308441	1.19171	144	Gbe1	Xbp1	Ppa1	Prdx1	Adipor2	Pnp	Idi1	Canx	Hspa9	Ufm1	Rab1a	M6pr	Aldoa	Acsl3	Eprs	Gapdh	Ldha	Ccng1	Uso1	Actr3	Serp1	Slc7a5	Stip1	Psmc2	Cacybp	Btg2	Hspa5	Psmb5	Psmc6	Pdap1	Add3	Txnrd1	Abcf2	Skap2	Actr2	Hmbs	Tpi1	Slc6a6	Gmps	Rrp9	Psmd12	Hspd1	Elovl5
Hm Allograft Rejection	0.157171	0.400786	0.155242	0.31939	1.18779	118	Ifngr1	Cd7	Rps19	Stat1	Cd86	Nck1	Ets1	Fas	Tlr1	Rps3a1	Cd8a	Nme1	Glmn	Prkcb	Bcl3	Stat4	Ctss	Cd3g	Ccnd2	Ptprc	Ikbkb	Tap2	Rps9	Irf4	Cd3e	Irf8	Eif3a
Hm Kras Sig Dn	0.236	0.523304	0.125033	0.458617	1.18597	17	Scgb1a1	Mfsd6	Lfng	Ptprj	Btg2	Mast3
Hm Unfolded Protein Resp	0.258893	0.528142	0.117766	0.310304	1.11819	90	Srpr	Xbp1	Nop14	Cnot6	Hspa9	Slc30a5	Preb	Atf6	Rps14	Eif2s1	Exosc10	Serp1	Slc7a5	Nabp1	Srprb	Eif4e	Hyou1	Lsm4	Sec31a	Hspa5	Tubb2a	Herpud1	Lsm1	Npm1	Nop56	Atf4	Ddx10	Xpot	Kif5b	Sdad1	Arfgap1	Tatdn2	Rrp9
Hm Fatty Acid Met	0.533597	0.85042	0.0751182	0.268799	0.962859	85	Adipor2	Idi1	Sucla2	Acadm	Blvra	Aldoa	Ldha	Hsd17b10	Ostc	Mdh1	Psme1	Pdha1	Hibch	Ccdc58	Ywhah	Aldh9a1	Hsph1	Suclg1	S100a10	Aco2
Hm Glycolysis	0.62818	0.910858	0.0664364	0.254067	0.914747	86	Gfpt1	Ecd	Glce	Copb2	Aldoa	Fkbp4	Ugp2	Ldha	Mdh1	Cenpa	Prps1l3	Hs2st1	Fam162a	Gne	Hspa5	Pkm	Aldh9a1	Pfkp	Paxip1	Cited2	Tpi1	Arpp19	Polr3k	Bpnt1	Sdhc
Hm Interferon Gamma Resp	0.660819	0.910858	0.0637845	0.240776	0.910296	126	Rnf31	Rtp4	Bst2	Pnp	Stat1	Cd86	Fas	Trafd1	Znfx1	Irf9	Isg15	Eif4e3	Stat4	Ptpn2	Gpr18	Xaf1	Gch1	Gbp9	Psme1	Stat3	Irf4	Irf8	Casp3	Eif2ak2	Ifit2	Psmb8
Hm Adipogenesis	0.700971	0.9295	0.0607719	0.239153	0.892599	117	Ifngr1	Gbe1	Cox8a	Adipor2	Acadm	Idh3a	Preb	Bcl2l13	Tkt	Pfkfb3	Aldoa	Chchd10	Lpcat3	Phyh	Rmdn3	Coq5	Nabp1	Ddt	Prdx3	Agpat3	Hibch
Hm Protein Secretion	0.710794	0.9295	0.0623861	0.251827	0.879922	75	Lman1	Cope	Atp7a	Copb2	M6pr	Cltc	Rer1	Uso1	Stam	Ap3b1	Tsg101	Ap3s1	Sec31a	Napg
Hm Bile Acid Met	0.736434	0.938953	0.0583453	0.273482	0.834563	34	Idi1	Slc29a1	Phyh	Lonp2	Nedd4
Hm Reactive Oxygen Species Path	0.819578	0.946392	0.052913	0.249907	0.785047	38	Prdx1	Lsp1	Lamtor5	Ftl1-ps1	Hmox2	Sbno2	Egln2	Txnrd1	Prdx2	Pfkp	Stk25	Sod2	Abcc1	Ndufb4
Hm Uv Resp Dn	0.849095	0.946392	0.0534572	0.231182	0.788864	63	Prkca	Sfmbt1	Atrx	Prkce	Prdm2	Spop	Atp2b1	Cdon	Itgb3	Atp2c1	Fyn
Hm Kras Sig Up	0.867347	0.946392	0.0531298	0.228093	0.780263	67	Ets1	Klf4	Satb1	Abcb1b	Abcb1a	Ctss	Lcp1	Ccnd2	Tor1aip2	Irf8	Psmb8	Zfp639	Tnfrsf1b	Atg10	Wdr33	Adam17	Map3k1	Avl9
Hm Androgen Resp	0.883065	0.946392	0.0517405	0.223993	0.762884	64	Lman1	Idi1	Slc26a2	Fkbp5	Acsl3	Itgav	Ell2
Hm Myc Targets V2	0.884314	0.946392	0.0503964	0.238628	0.763908	44	Cdk4	Aimp2	Pprc1	Ddx18	Mrto4	Nip7	Bysl	Wdr74	Nop2	Npm1	Nop56	Rrp12	Pes1	Rrp9	Srm	Hspd1	Prmt3	Las1l	Farsa	Tfb2m	Ndufaf4
Hm E2f Targets	0.939453	0.958242	0.0474483	0.201079	0.747527	114	Ssrp1	Nme1	Rfc1	Mms22l	Suv39h1	Cdk4	Mcm7	Orc2	Dut	Pnn	Trp53	Ppm1d	Ipo7	Eif2s1	Prps1l3	Orc6	Ezh2	Slbp	Smc1a	Pop7	Srsf2	Cdc25b
Hm G2m Checkpoint	0.980276	0.980276	0.0459538	0.188051	0.696026	112	Pura	Prpf4b	Atrx	Suv39h1	Cdk4	Bcl3	Smarcc1	Cenpa	Uck2	Orc6	Slc7a5	Ezh2	Chmp1a	Sfpq	Smc1a	Tfdp1	Numa1	Rad23b	Srsf2	Smc2	G3bp1	Cdc25b	Nup50	Mtf2	Bub3	Arid4a	Nup98	Kif5b	Dr1	Pml	Rad21	Abl1
Hm Xenobiotic Met	0.933333	0.958242	0.0479259	-0.212611	-0.731808	72	Atp2a2	Bphl	Nmt1	Alas1	Ninj1	Psmb10	Tmbim6	Hsd11b1	Smox
Hm Cholesterol Homeostasis	0.890722	0.946392	0.0523759	-0.237137	-0.713804	33	Anxa5	Cyp51	Acss2	Chka	Nfil3	Abca2	Ebp	Sc5d	Ethe1	Pnrc1	Scd2
Hm Pi3k Akt Mtor Sig	0.859375	0.946392	0.0515309	-0.227985	-0.790451	77	Cxcr4	Plcg1	Rps6ka1	Raf1	Atf1	Vav3	Myd88	Map3k7	Ripk1	Gsk3b	Pdk1	Sla	Prkar2a
Hm Apical Surface	0.771967	0.946392	0.0597318	-0.320496	-0.778796	13	Crybg1	B4galt1
Hm Estrogen Resp Early	0.660784	0.910858	0.0640704	-0.257892	-0.887535	71	Nrip1	Fos	Rasgrp1	Igf1r	Pmaip1	B4galt1	Mast4	Ncor2	Bcl2	Slc37a1	Siah2	Klf10	Med24	Abhd2	Rara
Hm Mitotic Spindle	0.646586	0.910858	0.0662842	-0.24217	-0.906667	120	Net1	Cep192	Arhgef3	Cdk5rap2	Sptan1	Rapgef6	Rasa2	Vcl	Kif23	Arl8a	Arhgef7	Myh9	Epb41l2	Arhgap27	Sos1	Arhgap4	Sun2	Kif1b	Rab3gap1	Flna	Tsc1	Dlg1	Mark4	Klc1	Ranbp9	Rictor	Apc	Uxt	Plekhg2	Racgap1	Arhgap5
Hm Hedgehog Sig	0.562762	0.869722	0.0753094	-0.386396	-0.93893	13	Ptch1	Myh9	Thy1
Inflammatory Pcr	0.515337	0.847813	0.0787114	-0.54892	-0.989746	4	Cxcr5	Tnf
Hm Il2 Stat5 Sig	0.482072	0.819522	0.0808589	-0.266278	-0.977444	102	Klf6	Arl4a	Ltb	Rhob	Pou2f1	Rhoh	Igf1r	Plec	Ptrh2	Gpr65	Ahnak	Glipr2	Ptch1	Pim1	Mapkapk2	Odc1	Bcl2
Hm Wnt Beta Catenin Sig	0.452381	0.795567	0.0840746	-0.342771	-0.988446	25	Lef1	Tcf7	Wnt5b	Ptch1	Ncor2	Cul1	Frat1
Hm Heme Met	0.442886	0.795567	0.0857844	-0.270668	-0.999069	108	Ranbp10	Ucp2	Ccdc28a	Ctse	Psmd9	Btrc	Mpp1	Hagh	Picalm	Foxj2	Riok3	Dcaf11	Bnip3l	Xpo7	Smox	Cir1	Ezh1	Vezf1	Lrp10
Hm Estrogen Resp Late	0.405941	0.766777	0.0899861	-0.302877	-1.01595	63	Nrip1	Dusp2	Fos	Btg3	Zfp36	Pdcd4	Jak1	Ncor2	Bcl2	Pkp3	Siah2
Hm Inflammatory Resp	0.285433	0.559888	0.111011	-0.321362	-1.10945	76	Cd69	Klf6	Rasgrp1	Atp2a2	Nfkbia	Raf1	Ptger4	Pik3r5	Cxcr6	Icam1	Il7r	Rhog	Sema4d	Slc28a2	Kif1b	Sell
Hm Tgf Beta Sig	0.255144	0.528142	0.121543	-0.375039	-1.13367	35	Id3	Smurf2	Fkbp1a	Ppp1r15a	Ncor2	Map3k7	Klf10	Smurf1	Smad1	Junb	Smad7	Apc
Hm Spermatogenesis	0.230769	0.523304	0.129443	-0.376852	-1.15698	38	Arl4a	Phf7	Spata6	Pgs1	Ip6k1	Ide	Strbp	Gmcl1	Prkar2a
Hm Coagulation	0.180556	0.438492	0.144631	-0.417618	-1.2295	29	Arf4	Ctse	Dpp4
Hm P53 Path	0.141434	0.379639	0.165657	-0.324978	-1.19728	106	Jun	Fos	Zfp36l1	Bak1	Rap2b	Btg1	Ninj1
Hm Il6 Jak Stat3 Sig	0.090535	0.28858	0.213928	-0.44424	-1.38268	40	Jun	Bak1	Ltb	Cbl	Itga4	Tyk2	Pik3r5	Pim1	Myd88
Hm Apical Junction	0.0818713	0.28858	0.21925	-0.385978	-1.32192	68	Akt3	Cdk8	Evl	Plcg1	Arhgef6	Vcl	B4galt1	Ikbkg	Icam1	Myh9	Epb41l2	Cnn2	Thy1	Rac2	Tsc1	Icam2	Dlg1
Hm Uv Resp Up	0.0643863	0.273642	0.252961	-0.359343	-1.31176	99	Fos	Mgat1	Bak1	Tars	Rhob	Rasgrp1	Btg3	Rab27a	Cltb	Arrb2	Btg1	Alas1	Nfkbia	Prpf3	Dnajb1	Ppp1r2	Eif2s3x	Tmbim6	Chka	Amd1	Icam1	Ggh	Gls	Tap1
Hm Epithelial Mesenchymal Transition	0.035576	0.272263	0.321776	-0.498524	-1.55164	40	Jun	Tnfaip3	Rhob	Sntb1	Qsox1
Hm Apoptosis	0.0129355	0.131942	0.38073	-0.427906	-1.50851	87	Jun	Cd69	Rhob	Etf1	Crebbp	Btg3	Lef1	Cflar	Pmaip1	Sptan1	Pdcd4	Sod1
Hm Pancreas Beta Cells	0.0115251	0.131942	0.38073	-0.752512	-1.67302	9	Akt3	Foxo1	Dpp4
Hm Hypoxia	0.0111804	0.131942	0.38073	-0.442515	-1.55709	85	Jun	Cxcr4	Fos	Klf6	Tnfaip3	Zfp36	Btg1	Ppp1r15a	Pgm1	Tes	Pim1	Bnip3l	Gpi1	Myh9	Bcl2	Pgm2	Nfil3	Ccng2	Ext1	Siah2	Ddit4	Ids
Hm Complement	0.00735422	0.131942	0.407018	-0.428452	-1.52058	89	Hspa1b	Gzma	Tnfaip3	Cd46	Rnf4	Dock10	Rasgrp1	Dpp4	Anxa5	Dusp5	Raf1	Pik3r5	Cblb	Pim1
Hm Tnfa Sig Via Nfkb	9.76758e-07	4.98147e-05	0.643552	-0.561462	-2.09377	118	Jun	Cd69	Dusp2	Fos	Klf6	Tnfaip3	Klf2	Per1	Rhob	Kdm6b	Egr1	Zc3h12a	Btg3	Cflar	Zfp36	Slc16a6	Btg1	Ccnl1	Dnajb4	Ninj1	Dusp5	Nfkbia	B4galt1	Ppp1r15a	Ptger4
[truncated: 16 more columns]

## Sheet: 5 DE GSEA Cluster-3 S3.vs.S1 GS
	pval	padj	log2err	ES	NES	size	Leading Edge 1	Leading Edge 2	Leading Edge 3	Leading Edge 4	Leading Edge 5	Leading Edge 6	Leading Edge 7	Leading Edge 8	Leading Edge 9	Leading Edge 10	Leading Edge 11	Leading Edge 12	Leading Edge 13	Leading Edge 14	Leading Edge 15	Leading Edge 16	Leading Edge 17	Leading Edge 18	Leading Edge 19	Leading Edge 20	Leading Edge 21	Leading Edge 22	Leading Edge 23	Leading Edge 24	Leading Edge 25	Leading Edge 26	Leading Edge 27	Leading Edge 28	Leading Edge 29	Leading Edge 30	Leading Edge 31	Leading Edge 32	Leading Edge 33	Leading Edge 34	Leading Edge 35	Leading Edge 36	Leading Edge 37	Leading Edge 38	Leading Edge 39
Hm Myc Targets V1	0.00285119	0.0363527	0.431708	0.379756	1.51203	170	Dut	Npm1	Rpl34	Eprs	Rpl18	Cops5	Rack1	Mrpl23	Rplp0	Canx	Rpl6	Srsf7	Rps2	Eef1b2	Xrcc6	Pcbp1	Ywhaq	Cdk4	Ppia	Rps5	Tfdp1	Snrpg	Orc2	Rpl22	Sf3a1	Eif4e	Rps6	Ptges3	Nap1l1	Txnl4a	Iars	Smarcc1	Psmd7	Ddx21	Hdgf	Got2	Hspd1	Nme1	Ndufab1
Inflammatory Pcr	0.101031	0.363051	0.202072	0.880173	1.30856	2	Socs3	Ccr7
Hm Peroxisome	0.128505	0.364827	0.190023	0.394534	1.27803	51	Scgb1a1	Acsl5	Abcb1b	Fdps	Hsd17b11	Tspo	Aldh9a1	Atxn1	Smarcc1	Prdx5	Cat
Hm Dna Repair	0.396552	0.707664	0.104344	0.277927	1.01453	97	Dut	Arl6ip1	Rala	Nelfb	Rev3l	Rpa3	Nudt21	Rfc2	Polr2d	Pnp	Ell	Pde4b	Polr2k	Rbx1	Polr2f	Vps37b	Nme1
Hm Kras Sig Dn	0.445415	0.737236	0.0902635	0.392972	1.00905	17	Scgb1a1	Btg2	Mfsd6
Hm Bile Acid Met	0.448124	0.737236	0.0905429	0.34558	0.9965	27	Acsl5	Hsd17b11	Aldh9a1	Atxn1	Prdx5	Cat
Hm Pancreas Beta Cells	0.644144	0.887874	0.0721798	0.377938	0.841676	9	Spcs1	Sec11a	Dpp4	Elp4
Hm Interferon Alpha Resp	0.710214	0.916984	0.0699459	0.251821	0.844747	62	Pnpt1	Trim12c	Trim12a	Psmb8	Lap3	Tent5a	Lgals3bp	Trim5	Trim25	Usp18	Psme2	Ifi30	Psme1	Psmb9	Psma3	Slc25a28
Hm Angiogenesis	0.8	0.951766	0.0598603	0.393918	0.733077	5	Lrpap1	Itgav	App	Ptk2
Hm Oxidative Phosphorylation	0.826531	0.951766	0.0659816	0.217004	0.852782	160	Atp5d	Atp5a1	Mrpl15	Atp5j2	Ndufs2	Immt	Atp6v0b	Ndufa5	Slc25a11	Aco2	Hadha	Atp6v1d	Cox6b1	Afg3l2	Polr2f	Dlat	Cox11	Cox4i1	Got2	Ndufab1	Uqcrh	Atp5g3	Timm9	Cox17	Ndufb4	Vdac2	Atp5l	Ndufb2	Eci1	Cox7a2	Sdhc	Slc25a12	Ndufa6	Uqcrq	Ldha	Etfb	Phb2
Hm Allograft Rejection	0.851942	0.951766	0.0621124	0.221658	0.819384	101	Npm1	Rps19	Fyb	Ifngr1	Ube2d1	Ly75	Eif3a	Rps3a1	Prf1	Rps9	Stat4	Hif1a	Nme1	H2-Ob	Cd40lg	H2-DMa	Cd28	Lcp2	Nck1	Prkcb
Hm Spermatogenesis	0.958242	0.964286	0.0519512	0.212802	0.652926	35	Csnk2a2	Parp2	Psmg1	Pgs1	Topbp1	Nf2
Hm Reactive Oxygen Species Path	0.964286	0.964286	0.0523759	0.209	0.6509	38	Ndufs2	G6pdx	Prdx2	Gclc	Selenos	Cat	Ndufb4	Ndufa6	Pdlim1
Hm Glycolysis	0.938023	0.964286	0.0404935	-0.215675	-0.72627	74	Me2	B4galt1	Ddit4	Irs2	Mif	Arpp19	Rbck1	Homer1	Cxcr4	Ugp2	Taldo1	Hspa5	Pkm	Sod1	Aldoa
Hm Hedgehog Sig	0.917733	0.964286	0.0454968	-0.266297	-0.612912	12	Nf1	Tle3	Myh9	Rasa1
Hm Protein Secretion	0.904514	0.964286	0.0438002	-0.229894	-0.761139	69	Ap2m1	Sgms1	Vamp4	Arfgef2	Scamp3	Ykt6	Igf2r	Napa	Uso1	Mapk1	Ergic3	Tmed2
Hm Myc Targets V2	0.858456	0.951766	0.048799	-0.249055	-0.730375	37	Dusp2	Farsa	Aimp2	Wdr74	Nop56	Pprc1	Prmt3	Wdr43
Hm Wnt Beta Catenin Sig	0.85206	0.951766	0.0499914	-0.272235	-0.704853	21	Hdac5	Hdac2	Axin1	Trp53	Axin2	Maml1	Tcf7
Hm Estrogen Resp Early	0.782534	0.951766	0.0497903	-0.251571	-0.822832	63	B4galt1	Klf10	Rara	Tiparp	Isg20l2	Siah2	Mast4	Jak2	Ppif	Tmem164	Add3	Abca3	Fos	Elovl5
Hm Notch Sig	0.719203	0.916984	0.0562941	-0.332444	-0.797196	14	Dtx1	Notch2	Fbxw11	Lfng
Hm E2f Targets	0.688136	0.916984	0.0552496	-0.251399	-0.890099	101	Tra2b	Hmgb2	Stag1	Ppm1d	Eif2s1	Pop7	Ube2s	Tfrc	Cks2	Mcm6	Nop56	Mcm3	Tubb5	Hnrnpd	Gins4	Trp53	Ing3	Nup107	Luc7l3	Pds5b	Prkdc	Tipin	Ipo7
Hm Cholesterol Homeostasis	0.636697	0.887874	0.0626618	-0.318398	-0.882432	29	Cpeb2	Hmgcs1	Chka	Pnrc1	Anxa5	Errfi1	Ethe1
Hm Unfolded Protein Resp	0.62543	0.887874	0.0603786	-0.268554	-0.908212	81	Herpud1	Exoc2	Ddit4	Cxxc1	Mtrex	Ssr1	Shc1	Nfya	Eif2s1	Dcp1a	Nop56	Atp6v0d1	Exosc10	Dnajb9	Hspa5	Ddx10	Xpot	Edc4	Tars	Atf4	Parn	Calr	Exosc5	Nolc1	Tatdn2	Kif5b	Cnot4	Srprb	Ywhaz
Hm Heme Met	0.586957	0.880435	0.0621124	-0.261554	-0.927259	100	Ccdc28a	Smox	Synj1	Bsg	Ucp2	Tcea1	Rnf19a	Cdr2	Khnyn	Cast	Tfrc	Psmd9	Rbm38	Arl2bp
Hm Uv Resp Dn	0.574359	0.880435	0.0642141	-0.286613	-0.93359	60	Nfkb1	Slc7a1	Zmiz1	Dlg1	Notch2	Pik3cd	Dusp1	Grk5	Smad7	Dyrk1a	Add3	Nr1d2	Ythdc1
Hm Mtorc1 Sig	0.571429	0.880435	0.0636424	-0.261109	-0.952619	130	Ifrd1	Sqstm1	Nmt1	Ube2d3	Ddit4	Tes	Eef1e1	Tcea1	Pdk1	Hmgcs1	Ssr1	Ppa1	Gsk3b	Tuba4a	Ykt6	Tfrc	Gpi1	Nampt	Uso1	Cxcr4	Slc1a5	Nufip1
Hm Fatty Acid Met	0.402397	0.707664	0.0824344	-0.304323	-1.02549	80	Odc1	Acads	Suclg2	Mif	Hmgcs1	Acadvl	Ncaph2	Glul	Sucla2	Acadl	Ephx1	Cpt1a	Hmgcl	Acox1	Auh	Hsdl2	Elovl5	Aldoa	Kmt5a
Hm Complement	0.381849	0.707664	0.0852885	-0.306948	-1.03434	80	Tnfaip3	Gzma	Irf1	Maff	Stx4a	Pfn1	Anxa5	Rhog	Sh2b3	Jak2	Psen1	Hspa5	Pik3cg	Irf7	Akap10	Msrb1	Lck	Lta4h	Cblb	Usp15
Hm Androgen Resp	0.356164	0.69863	0.0891647	-0.33141	-1.06618	57	Slc38a2	B4galt1	Zmiz1	Hmgcs1	Adrm1	Herc3	Stk39	Selenop	Sat1	Myl12a
Hm Myogenesis	0.33638	0.686216	0.0962406	-0.375212	-1.08798	35	Ifrd1	Tgfb1	Sh2b1	Hdac5	Atp6ap1	Lpin1	Myh9	Rb1
Hm Xenobiotic Met	0.327022	0.686216	0.0943564	-0.329116	-1.07543	62	Hes6	Nmt1	Smox	Acp1	Arpp19	Fas	Id2	Slc1a5	Lpin2	Ephx1	Acox1	Hprt	Cyfip2	Pgrmc1	Elovl5	Npc1	Gart	Slc6a6
Hm Mitotic Spindle	0.241908	0.536405	0.112379	-0.315862	-1.12133	107	Katna1	Wasf2	Arhgap29	Sun2	Trio	Dlg1	Notch2	Nf1	Tuba4a	Dock2	Arhgdia	Akap13	Clip1	Pcgf5	Ranbp9	Flna	Csnk1d	Arhgef7	Abr	Net1	Myo9b	Myh9	Tlk1	Epb41l2	Bcl2l11	Rasa1	Vcl
Hm Adipogenesis	0.234899	0.536405	0.113313	-0.312662	-1.1193	113	Ubc	Bcl2l13	Nmt1	Acads	Ucp2	Ndufb7	Pdcd4	Grpel1	Gphn	Cox7b	Chuk	Gpat4	Slc1a5	Rreb1	Dhrs7b	Acadl	Dram2	Acox1	Ccng2	Bcl6	Sdhb	Dnajb9	Nkiras1	Taldo1	Gpx4	Sod1	Cmpk1	Aldoa
Hm Estrogen Resp Late	0.19863	0.482387	0.126254	-0.367037	-1.1808	57	Zfp36	Dusp2	Pdcd4	Btg3	Id2	Rabep1	Siah2	Jak2	Hprt	Ppif	Add3	Abca3	Fos	Mettl3	Elovl5
Hm Il2 Stat5 Sig	0.1489	0.379695	0.147331	-0.359633	-1.21479	76	Odc1	Ncoa3	Ltb	Rhob	Maff	Ecm1	Traf1	Irf4	Huwe1	Igf2r	St3gal4	Nfkbiz	Serpinb6a
Hm Apical Surface	0.143872	0.379695	0.154191	-0.596761	-1.35595	11	B4galt1	Ncoa6	Flot2
Hm G2m Checkpoint	0.128763	0.364827	0.158514	-0.348786	-1.23652	100	Odc1	Tra2b	Ss18	Stag1	Katna1	Tgfb1	Slc7a1	Ccnt1	Notch2	Ube2s	Cks2	Rbl1	Mcm6	Kpnb1	Mcm3	Hnrnpd	Mnat1	Tle3	Sfpq
Hm Pi3k Akt Mtor Sig	0.126689	0.364827	0.160801	-0.372965	-1.24904	72	Atf1	Mknk2	Sqstm1	Ap2m1	Ube2d3	Pdk1	Rps6ka1	Gsk3b	Rptor	Vav3	Arhgdia	Pfn1	Cxcr4	Mapk1	Map3k7	Cab39	Plcg1	Ppp2r1b
Hm Apoptosis	0.10678	0.363051	0.176694	-0.3761	-1.27181	79	Jun	Cd69	Sqstm1	Rhob	Irf1	Hmgb2	Pdcd4	Btg3	Fas	Rara	Igf2r
Hm Il6 Jak Stat3 Sig	0.0992647	0.363051	0.191892	-0.462073	-1.35507	37	Jun	Ltb	Irf1	Tgfb1	Fas
Hm Apical Junction	0.0946644	0.363051	0.190023	-0.3998	-1.30641	62	B4galt1	Traf1	Pkd1	Dlg1	Shc1	Stx4a	Vasp	Rac2	Nf1	Pecam1	Pfn1	Actb	Myh9	Plcg1	Cdk8	Epb41l2	Rasa1	Zyx	Vcl	Baiap2	Map4k2	Akt2	Rsu1
Hm Uv Resp Up	0.0459248	0.212924	0.321776	-0.405354	-1.39961	87	Nfkbia	Sqstm1	Rhob	Polg2	Irf1	Bsg	Mgat1	Gls	Mark2	Nxf1	Btg3	Grpel1	Chka	Tuba4a	Ykt6	Slc25a4	Tfrc
Hm Inflammatory Resp	0.0411447	0.209838	0.321776	-0.436007	-1.43328	65	Nfkbia	Cd69	Nfkb1	Irf1	Slc7a1	Nmi	Adrm1	Sema4d	Nampt	Rtp4	Acvr1b	Rhog	Slc28a2
Hm Kras Sig Up	0.0341342	0.193427	0.321776	-0.451418	-1.46974	61	Tnfaip3	Prelid3b	Ccser2	Ikzf1	Traf1	Wdr33	Dock2	Ptcd2	Id2	Fuca1	Pecam1	Cxcr4
Hm Coagulation	0.0298421	0.190244	0.352488	-0.577257	-1.53966	25	Arf4	Maff
Hm P53 Path	0.0144823	0.105514	0.38073	-0.425924	-1.50354	98	Jun	Zfp36l1	Mknk2	Def6	Ldhb	Ier5	Plk2	Ddit4	Ppm1d	Tgfb1	Kif13b	Fas	Fuca1	Aen	Rrp8	Wwp1	Trp53	Cdkn2aip	Acvr1b	Sat1	Ephx1	Txnip
Hm Tgf Beta Sig	0.0143592	0.105514	0.38073	-0.560236	-1.62449	35	Ube2d3	Klf10	Tgfb1	Cdk9	Id3	Id2	Arid4b	Rhoa	Map3k7	Smad7	Skil	Tgif1
Hm Hypoxia	0.0106604	0.105514	0.38073	-0.472734	-1.5919	74	Tnfaip3	Jun	Zfp36	Ddit4	Maff	Irs2	Tes	Pdk1	Mif	Wsb1	Tiparp	Gpi1	Siah2	Cxcr4	Dusp1	Ilvbl	Pnrc1	Errfi1	Ccng2	Myh9	Ugp2	Hspa5	Fos	Aldoa	Slc6a6	Bnip3l	Btg1	Eno1	Pfkl	Kdm3a	Rbpj	Zfp292
Hm Interferon Gamma Resp	0.00208978	0.0355262	0.431708	-0.457359	-1.64256	114	Nfkbia	Tnfaip3	Cd69	Nfkb1	St8sia4	Gzma	Ncoa3	Ddx60	Irf1	Vamp5	Gbp6	Nmi	Irf4	Fas	Auts2	Rbck1	Lats2	Irf9	Nampt	Rtp4	Samd9l
Hm Epithelial Mesenchymal Transition	0.000261871	0.0066777	0.498493	-0.645033	-1.92127	39	Tnfaip3	Jun	Rhob	Tgfb1	Ecm1	Fas	Notch2	Id2	Fuca1	Sat1	Flna	Pdlim4	Capg
Hm Tnfa Sig Via Nfkb	1.68083e-06	8.57225e-05	0.643552	-0.577959	-2.04455	104	Nfkbia	Tnfaip3	Jun	Cd69	Nfkb1	Zfp36	Kdm6b	Sqstm1	Dusp2	Rhob	Ccnl1	Ier5	Plk2	Irf1	B4galt1	Maff	Klf10	Irs2	Birc2	Nfat5	Zc3h12a	Klf2	Tnip1	Traf1	Nr4a2	Btg3	Dnajb4	Relb	Id2	Tiparp

## Sheet: 5 DE GSEA Cluster-4 S3.vs.S1 GS
	pval	padj	log2err	ES	NES	size	Leading Edge 1	Leading Edge 2	Leading Edge 3	Leading Edge 4	Leading Edge 5	Leading Edge 6	Leading Edge 7	Leading Edge 8	Leading Edge 9	Leading Edge 10	Leading Edge 11	Leading Edge 12	Leading Edge 13	Leading Edge 14	Leading Edge 15	Leading Edge 16	Leading Edge 17	Leading Edge 18	Leading Edge 19	Leading Edge 20	Leading Edge 21	Leading Edge 22	Leading Edge 23	Leading Edge 24	Leading Edge 25	Leading Edge 26	Leading Edge 27	Leading Edge 28	Leading Edge 29	Leading Edge 30	Leading Edge 31	Leading Edge 32	Leading Edge 33	Leading Edge 34	Leading Edge 35	Leading Edge 36	Leading Edge 37	Leading Edge 38	Leading Edge 39	Leading Edge 40	Leading Edge 41	Leading Edge 42	Leading Edge 43
Hm Tnfa Sig Via Nfkb	1.80652e-06	9.21327e-05	0.643552	0.447826	1.86604	145	Pnrc1	Nfe2l2	Tgif1	Ccl4	Nr4a3	Ccnd1	Rel	Il1b	Tubb2a	Dusp2	Cd83	Phlda1	Pmepa1	Bcl3	Zc3h12a	Rnf19b	Ier2	Kynu	Abca1	Smad3	Tnf	Mcl1	Maff	Lamb3	Gadd45b	Klf2	Traf1	Cflar	Fos	Btg2	Slc2a6	Ptgs2	Ier3	Dusp5	Pfkfb3	Zbtb10	Nr4a2	Marcks	Cd69	Plk2	Fosl2
Hm Myc Targets V1	0.000580278	0.0147971	0.477271	0.356257	1.51418	166	Hsp90ab1	Ywhae	Srsf7	Serbp1	Ldha	Ncbp1	Cct5	Rplp0	Pwp1	Dek	Gspt1	Rpl34	Xrcc6	Npm1	Gnl3	Vbp1	Rack1	Ppia	Eef1b2	Trim28	Ube2l3	Psmd7	Rpl18	Snrpd2	Sf3b3	Odc1	Hdgf	Iars	Cct2	Ranbp1	Eif3j1	Cct3	Cox5a	Ptges3	Hnrnpu	Rps2	Eif3b	Tfdp1	Nolc1	Hdac2	Srsf3	Cdk4	Rpl6
Hm Apoptosis	0.00348459	0.0463786	0.431708	0.387911	1.54985	101	Dnaja1	Ccnd1	Il1b	Dap	Pmaip1	Cdkn1b	Anxa1	Gna15	Gpx4	Tnf	Mcl1	Gadd45b	Bcap31	Cflar	Casp3	Btg2	Rhot2	Dap3	Ier3	Satb1	Smad7	Ifngr1	Gsn	Cd69	Pea15a	Ddit3	Isg20	Xiap	Crebbp	Gadd45a	Bmf	Bnip3l	Fas	Txnip	Pak1	Sod1	Bax	Madd	Casp2
Hm Kras Sig Dn	0.00363754	0.0463786	0.431708	0.574007	1.79509	29	Scgb1a1	Tent5c	Mefv	Ryr1	Lfng	Btg2	Nr4a2	Nr6a1	Cyp39a1	Mast3	Skil
Hm Dna Repair	0.00499378	0.0509366	0.407018	0.379077	1.52787	110	Ago4	Polr1d	Ercc3	Stx3	Srsf6	Rnmt	Polr2f	Nudt21	Supt4a	Rev3l	Nfx1	Vps28	Gpx4	Edf1	Bcap31	Polr2d	Mpc2	Rpa2	Polr2e	Rrm2b	Pold4	Gsdme	Ddb1	Rala	Dgcr8	Taf13	Nt5c3	Cox17
Hm Cholesterol Homeostasis	0.0564426	0.319842	0.321776	0.399942	1.37138	45	Pnrc1	Acat2	Errfi1	Scd2	Antxr2	Anxa5	Fdft1	Cd9	S100a11	Fbxo6	Trp53inp1	Pmvk	Stx5a	Gusb	Ethe1	Srebf2	Idi1	Pcyt2	Hmgcr	Plaur	Sc5d
Hm Uv Resp Up	0.129032	0.470046	0.252961	0.294626	1.17889	102	Dnaja1	Eif5	Ccnd3	Stard3	Cltb	Cdc5l	Dnajb1	Mgat1	Prpf3	Casp3	Fos	Btg2	Abcb1b	Rrad	Rasgrp1	Stip1	Ggh
Hm P53 Path	0.156951	0.487805	0.24134	0.27847	1.1449	124	Zfp36l1	Ccnd3	Ppm1d	Rnf19b	Rps27l	Hspa4l	Rxra	Rhbdf2	Fos	Btg2	Rack1	Mxd4	Ier3	Slc3a2	Ccnk	Rpl18	Tob1	Hint1	Rrad	Nol8	Ndrg1	Plk2	Ddit3	Gadd45a	Hras	Prkab1	Hexim1	Notch1	Fas	Ifi30	Rpl36	Socs1	Ip6k2	Sp1	Txnip
Hm E2f Targets	0.162602	0.487805	0.224966	0.289254	1.15568	101	Anp32e	Ppm1d	Jpt1	Dctpp1	Cdkn1b	Dek	Ing3	Nudt21	Stmn1	Rad50	Gspt1	Xrcc6	Rpa2	Ubr7	Asf1a	Ranbp1	Orc6	Nbn	Nolc1	Lmnb1	Mthfd2	Cdk4	Smc6	Dut	Rbbp7	Rpa1	Ube2s	Srsf2	Prdx4	Mcm6
Inflammatory Pcr	0.238197	0.611705	0.129443	0.621155	1.25075	6	Il1b	Tnf	Socs3
Hm Oxidative Phosphorylation	0.341772	0.688921	0.191892	0.245557	1.0318	173	Atp6v1g1	Ldha	Suclg1	Polr2f	Atp5e	Cox11	Cyb5a	Gpx4	Mfn2	Fdx1	Cox4i1	Rhot2	Mgst3	Ndufa2	Ndufb5	Ndufs6	Uqcr10	Cox6b1	Mdh1	Mrps30	Atp6v0e	Ndufa4	Cox5b	Mrpl34	Cox5a	Cox7b	Atp5d	Timm10	Mrps15	Atp5j	Cox17	Mrpl15	Mpc1	Atp6v0b	Slc25a5	Ndufa1	Cox8a	Atp6v0c	Htra2	Ndufv2	Ndufs8	Hadha	Atp5l
Hm Myogenesis	0.354839	0.688921	0.138022	0.300442	1.06406	54	Scd2	Ryr1	Gadd45b	Bin1	Syngr2	Itgb5	Gsn	Eif4a2	Mef2c	Bhlhe40	Kifc3	Rit1	Notch1	Ptp4a3	Flii	Ocel1	Lsp1	Gabarapl2	Pde4dip	Large1	Ckb	Akt2
Hm Glycolysis	0.502008	0.731497	0.120985	0.242284	0.973958	106	Ldha	Got1	Slc16a3	Txn1	Stmn1	Polr3k	Mxi1	Cyb5a	Pgls	Ppia	Cln6	Ier3	Me2	Hdlbp	Hax1	Cxcr4	Mdh1	Ndufv3	Ppp2cb
Hm Spermatogenesis	0.615854	0.805347	0.0908241	0.270171	0.900524	38	Sirt1	Il12rb2	Hspa4l	Topbp1	Clpb
Hm Androgen Resp	0.67509	0.835389	0.095288	0.246393	0.907885	68	Ccnd1	Scd2	Ccnd3	Pmepa1	Srp19	Insig1	Xrcc6	Dnajb9	Zbtb10	Slc38a2	Slc26a2	Ndrg1	Abhd2	Iqgap2	Ube2j1	Tmem50a	Ncoa4	Sec24d	Gpd1l	Herc3	Sord	Tnfaip8	Fkbp5	Cdc14b	Camkk2
Hm Peroxisome	0.70073	0.835389	0.0937465	0.24333	0.890955	67	Scgb1a1	Ercc3	Acsl4	Slc25a17	Hmgcl	Cln6	Pex13	Abcb1b
Hm Hypoxia	0.807692	0.915385	0.0946646	0.21507	0.872811	115	Pnrc1	Errfi1	Ldha	Cdkn1b	Vhl	Mxi1	Maff	Fos	Ier3	Hdlbp	Ccng2	Pfkfb3	Cxcr4	Prkca	Ndrg1	Ilvbl	Ddit3	Isg20	Fosl2	Bhlhe40	Csrp2	Tes	Ets1	Bnip3l	Plac8
Hm Fatty Acid Met	0.834615	0.915695	0.086795	0.213606	0.84451	95	Hsph1	Acat2	Ldha	Suclg1	Lgals1	Prdx6	Acsl4	Cbr1	Acadl	Hmgcl	Odc1	Mdh1	Gabarapl1
Hm Hedgehog Sig	0.997543	0.997543	0.0552496	0.195147	0.495361	14	Tle1	L1cam	Pml	Rasa1	Rtn1
Hm Interferon Alpha Resp	0.964481	0.98377	0.0294936	-0.204179	-0.680526	84	Rnf31	Cmpk2	Psma3	Tap1	Trafd1	Oasl1	Gbp2	Trim14	Mov10	Parp9	Irf7	Usp18	Psme2b	Oas1a	Pnpt1	Casp8	Parp12	Il15	Ly6e	Irf1	Ifi35	Ddx60	Oas1g	Slc25a28	Ifitm2	Uba7	Trim12c	Trim5	Samd9l	Ccrl2	Lpar6	Trim30b	Ifih1
Hm Bile Acid Met	0.913043	0.950311	0.0350151	-0.235568	-0.707793	42	Pex7	Pex6	Abca9	Acsl5	Hsd17b11	Pex16	Acsl1	Scp2	Hsd17b4	Aldh9a1	Idh1	Aqp9
Hm Pancreas Beta Cells	0.861831	0.915695	0.0457704	-0.305631	-0.688913	11	Mafb	Lmo2
Hm Heme Met	0.854033	0.915695	0.0322878	-0.228212	-0.803023	120	Usp15	Ypel5	C3	Rad23a	Ucp2	Hmbs	Foxj2	Mocos	Atp6v0a1	Abcg3	Slc2a1	Picalm	Smox	Nr3c1	Blvra	Lmo2	Riok3	Slc25a37	Isca1	Foxo3	Glrx5	Bach1
Hm Estrogen Resp Late	0.793197	0.915385	0.0386372	-0.250089	-0.833334	83	Jak2	Ncor2	Papss2	Snx10	Myof	Siah2	Add3	Nab2	Cd44	Tiam1	Bcl2	Chpt1	Rab31	Ptpn6	Rabep1	Nxt1
Hm Reactive Oxygen Species Path	0.704348	0.835389	0.0469759	-0.281904	-0.847015	42	Gsr	Fes	Lamtor5	Glrx	Selenos	Mgst1
Hm G2m Checkpoint	0.697795	0.835389	0.0423318	-0.253884	-0.891022	117	Map3k20	Foxn3	Notch2	Wrn	Tra2b	Kif5b	Stag1	Tgfb1	Slc12a2	Hnrnpd	Cul4a	G3bp1	Abl1	Ythdc1	Dr1
Hm Notch Sig	0.615023	0.805347	0.0567672	-0.347381	-0.902589	21	Notch2	Kat2a	Tcf7l2	Fbxw11	Arrb1	St3gal6	Sap30	Cul1	Fzd7	Ppard
Hm Il2 Stat5 Sig	0.588313	0.805347	0.0512184	-0.271585	-0.942206	106	Pou2f1	Itgav	Furin	Irf8	Plin2	Tnfrsf1b	Bmpr2	Tgm2	Cd44	Prkch	Fgl2	Tiam1	Bcl2	Pus1	Hk2	Umps	Rnh1	Tnfrsf21	Ncoa3
Hm Angiogenesis	0.556131	0.787853	0.0662842	-0.416431	-0.938665	11	Itgav	Lrpap1	Tnfrsf21
Hm Tgf Beta Sig	0.487445	0.731167	0.0650878	-0.333703	-0.985024	40	Furin	Ncor2	Bmpr2	Tgfb1	Cdk9	Ube2d3	Ski	Rab31
Hm Unfolded Protein Resp	0.48374	0.731167	0.0613026	-0.291931	-0.984947	90	Calr	Dctn1	Eif4a3	Kif5b	Dcp1a	Sdad1	Cebpb	Fus	Nabp1	Exoc2	Exosc10	Dcp2	Eif4e	Preb	Sec31a	Yif1a	Aldh18a1
Hm Myc Targets V2	0.474926	0.731167	0.0662842	-0.336375	-0.988988	37	Noc4l	Mphosph10	Tcof1	Utp20	Supv3l1	Rabepk	Pus1	Hk2
Hm Xenobiotic Met	0.46748	0.731167	0.0629395	-0.294449	-0.993444	90	Gsr	Bphl	Irf8	Apoe	Papss2	Cd36	Psmb10	Pgrmc1	Smox	Gart	Tmbim6	Pgd	Nfs1	Slc35d1	Kars	Lonp1	Hsd11b1	Aldh9a1	Idh1	Aqp9	Ppard	Ets2	Casp6
Hm Adipogenesis	0.459873	0.731167	0.0607719	-0.282271	-1.0077	133	Dhrs7b	Bcl6	Acaa2	Gphn	Plin2	Apoe	Crat	Esrra	C3	Cd36	Ghitm	Ucp2	Stom	Nabp1	Uck1	Rmdn3	Preb	Lifr	Riok3	Uqcrc1	Rreb1	Etfb	Gbe1	Dram2	Nkiras1	Map4k3	Scp2	Echs1	Cd302	Idh1	Pfkl	Pex14	Reep5	Ndufab1	Scarb1	Cox6a1	Dgat1	Mtch2
Hm Protein Secretion	0.447945	0.731167	0.0655321	-0.30383	-1.00551	79	Napa	Scamp3	Stx16	Ykt6	Mapk1	Ap2b1	Ppt1	Tpd52	Rab2a	Stx12	Sec31a	Stx7	Arfgef1	Vps4b	Arfip1	Rer1	Rps6ka3	Vamp4	Cltc	Yipf6	M6pr	Ap2s1	Dnm1l	Vamp3	Gm37240	Atp7a	Rab5a	Ctsc	Ap3b1	Arfgef2	Rab14
Hm Estrogen Resp Early	0.378231	0.688921	0.0736213	-0.316288	-1.0524	82	Jak2	Ncor2	Svil	Papss2	Myof	Siah2	Tgm2	Add3	Cd44	Slc2a1	Tiam1	Bcl2	Sh3bp5	Chpt1	Rab31	Nxt1	Rbbp8	Retreg1	Rara	Med13l	Med24	Scnn1a	B4galt1
Hm Allograft Rejection	0.370844	0.688921	0.0714786	-0.296251	-1.04364	119	Irf8	Jak2	Lyn	Gzma	Akt1	Stat1	Mrpl3	Fcgr2b	Nlrp3	Tgfb1	Eif4g3	Ccr2	Fgr	Psmb10	Cfp	Tpd52	Cd79a	Ly86	Rars	Tap1	Stat4	Prkcg	Ptpn6	St8sia4	Gbp2	Hcls1	Irf7	Was	Gcnt1	Capg	Tapbp	Abce1	Ube2d1	Elf4
Hm Inflammatory Resp	0.361111	0.688921	0.0745501	-0.304976	-1.0518	101	Ptger4	Nfkb1	Ptgir	Lyn	Ptpre	Tnfrsf1b	Ldlr	Osm	Nlrp3	Atp2c1	Rela	Selenos	Csf3r	Kcnj2	Rgs1	Irf7	Irak2	Slc28a2	Tapbp	Cd55	Sema4d	Acvr1b	Nampt	Rhog	Pik3r5	Ccl2	Aqp9
Hm Mtorc1 Sig	0.357583	0.688921	0.0714786	-0.290085	-1.05091	149	Gsr	Sla	Rab1a	Calr	Actr2	Ldlr	Ykt6	Add3	Hmbs	Cfp	Glrx	Nufip1	Psma3	Gga2	Slc2a1	Ube2d3	Fgl2	Hspa4	Psmd14	Hk2	Gapdh	Coro1a	Psmc4	Actr3	Gbe1	Lgmn	Gmps	Hsp90b1	Nampt	Prdx1	Abcf2	Skap2	Gsk3b	Sdf2l1	M6pr	Idh1	Pfkl	Nfil3	Eno1	Gtf2h1	Nupr1	Ebp	Ccng1
Hm Mitotic Spindle	0.295775	0.685659	0.0833634	-0.308957	-1.09176	125	Dock4	Arf6	Notch2	Arl8a	Nedd9	Kif5b	Tsc1	Trio	Dock2	Tubgcp2	Arhgef2	Cdc42	Arhgap27	Abl1	Tiam1	Myo9b	Tubgcp3	Stau1	Atg4b	Clip1	Arfgef1	Cdk5rap2	Numa1	Pcnt	Cyth2	Capzb	Lrpprc	Myh9	Ranbp9	Smc4	Nin	Tlk1	Tbcd	Wasf2	Rfc1	Pcgf5	Sass6	Fgd4	Stk38l	Flna
Hm Kras Sig Up	0.255116	0.619567	0.095288	-0.333748	-1.12112	88	Ikzf1	Irf8	Cbl	Tnfrsf1b	Wdr33	Clec4a1	Dock2	Glrx	Csf2ra	Mafb	Ptbp2	Sdccag8	Dusp6	Vwa5a	Tlr8
Hm Coagulation	0.239884	0.611705	0.102449	-0.379828	-1.16044	46	Furin	Wdr1	Gda	Arf4	C3	Rac1	Klf7	Capn2
Hm Epithelial Mesenchymal Transition	0.195191	0.553041	0.114267	-0.394436	-1.20489	44	Plod3	Itgav	Notch2	Jun	Tgfbr3	Tgfb1	Tgm2	Cd44
Hm Uv Resp Dn	0.141079	0.479668	0.135741	-0.376159	-1.23842	72	Nfkb1	Prkce	Notch2	Ldlr	Tgfbr3	Pik3cd	Map2k5	Dyrk1a	Atp2c1	Add3	Cdk13	Dusp1	Nr3c1	Ythdc1
Hm Complement	0.124339	0.470046	0.142057	-0.352356	-1.22616	107	Usp15	Dock10	Dock4	Pla2g7	Rnf4	Jak2	Lyn	Prkcd	Gzma	C3	Cd36	Akap10	Cblb	Cebpb	Calm3	Ppp4c	Dusp6	Pdgfb	Grb2	Pfn1	Irf7	Was	Xpnpep1	Cd55	Lgmn
Hm Wnt Beta Catenin Sig	0.115324	0.470046	0.16318	-0.542918	-1.35882	18	Ncor2	Maml1	Kat2a	Ncstn	Numb	Adam17	Cul1
Hm Apical Surface	0.1	0.463636	0.184706	-0.607714	-1.3852	12	Lyn	Flot2	Crybg1	Ncoa6	B4galt1	Akap7	App	Il2rg
Hm Il6 Jak Stat3 Sig	0.0994398	0.463636	0.165657	-0.425863	-1.32998	53	Cbl	Il13ra1	Jun	Tnfrsf1b	Il10rb	Cd36	Stat1	Il17ra	Tgfb1	Cd44	Myd88	Csf2ra	Ltbr	Csf3r	Grb2	Tnfrsf21	Stat3
Hm Apical Junction	0.0199272	0.127036	0.352488	-0.429314	-1.4309	84	Map3k20	Sirpb1b	Cap1	Gm5150	Nf2	Actb	Crat	Sirpb1c	Ctnnd1	Syk	Inppl1	Tsc1	Cd274	Evl	Cnn2	Icam2	Pfn1	Baiap2	Sirpb1a	Dhx16	Vwf	Gm9733	Myh9	B4galt1	Skap2	Lima1
Hm Interferon Gamma Resp	0.0145401	0.105935	0.38073	-0.383533	-1.39621	151	Samhd1	Irf8	Nfkb1	Jak2	Gzma	Zbp1	Rnf31	Stat1	Mvp	Sppl2a	Cmpk2	Gbp9	Myd88	Psmb10	Znfx1	Rbck1	Psma3	Nlrc5	Nod1	Nup93	Fgl2	Tap1	Arid5b	Cd274	Stat4	Trafd1	Oasl1	Ptpn6	St8sia4	Trim14	Ncoa3	Irf7	Stat3	Usp18	Psme2b	Tapbp	Nampt	Irf5	Pnpt1	Casp8	St3gal5	Ccl2	Ddx58
Hm Pi3k Akt Mtor Sig	0.00815107	0.0692841	0.38073	-0.45856	-1.51503	76	Pikfyve	Plcb1	Sla	Calr	Actr2	Grk2	Akt1	Mapk1	Rac1	Myd88	Mknk1	Nod1	Slc2a1	Ube2d3	Ralb	Tiam1	Eif4e	Map3k5	Smad2	Grb2	Pfn1	Actr3	Rps6ka3	Hsp90b1	Prkag1	Gsk3b	Cltc	Cab39
[truncated: 16 more columns]

## Sheet: 5 DE GSEA Cluster-5 S3.vs.S1 GS
	pval	padj	log2err	ES	NES	size	Leading Edge 1	Leading Edge 2	Leading Edge 3	Leading Edge 4	Leading Edge 5	Leading Edge 6	Leading Edge 7	Leading Edge 8	Leading Edge 9	Leading Edge 10	Leading Edge 11	Leading Edge 12	Leading Edge 13	Leading Edge 14	Leading Edge 15	Leading Edge 16	Leading Edge 17	Leading Edge 18	Leading Edge 19	Leading Edge 20	Leading Edge 21	Leading Edge 22	Leading Edge 23	Leading Edge 24	Leading Edge 25	Leading Edge 26	Leading Edge 27	Leading Edge 28	Leading Edge 29	Leading Edge 30	Leading Edge 31	Leading Edge 32	Leading Edge 33	Leading Edge 34	Leading Edge 35	Leading Edge 36	Leading Edge 37	Leading Edge 38	Leading Edge 39	Leading Edge 40	Leading Edge 41	Leading Edge 42	Leading Edge 43
Hm Dna Repair	0.0477646	0.49006	0.321776	0.334601	1.31008	119	Impdh2	Rfc4	Dctn4	Tk2	Taf12	Ssrp1	Pola1	Gpx4	Nme1	Nt5c3	Snapc5	Ercc3	Hprt	Ercc5	Arl6ip1	Clp1	Dgcr8	Nfx1	Gsdme	Tmed2	Edf1	Cetn2	Polr2f	Gtf2f1	Sec61a1	Aaas	Cox17	Tsg101	Ak3	Nelfe	Nudt9	Pold4	Eloa	Alyref	Rfc5
Hm Reactive Oxygen Species Path	0.101594	0.512821	0.197822	0.399868	1.31085	40	Ftl1	Ftl1-ps1	Gclc	Txnrd1	Gpx4	Prdx6	Lsp1	Prdx4	Stk25	Prdx1	Ndufs2	Lamtor5	Sod2	Atox1	Ndufb4	Msra
Hm Bile Acid Met	0.114173	0.512821	0.184706	0.402721	1.29381	36	Hsd17b4	Npc1	Gnpat	Isoc1	Acsl5	Pex19	Abca3
Hm Myc Targets V1	0.118182	0.512821	0.195789	0.284525	1.17939	177	Hnrnpu	Nap1l1	Impdh2	Rfc4	Cad	Xpot	Psmd7	Pgk1	Dhx15	Usp1	Ilf2	Nme1	Dek	Hprt	Nhp2	Psma6	Hspd1	Cct5	Nolc1	Rpl22	Eif4e	Eif4a1	Ube2l3	Lsm2	Prdx4	Canx	Eif3b	Srsf7	Rpl18	Ssbp1	Pabpc4	Glo1	Rsl1d1	C1qbp	Pwp1	Mrpl9	Rps2	Mcm2	Srsf1	Rps5	Psma4	Got2	Eef1b2
Hm Peroxisome	0.130719	0.512821	0.181383	0.35213	1.24342	63	Scgb1a1	Hsd17b4	Gnpat	Isoc1	Ercc3	Slc25a4	Mvp	Acsl5	Eci2	Cdk7	Slc25a19	Prdx1	Ctbp1	Sod2	Nudt19	Acaa1a	Hsd17b11	Fdps
Hm Interferon Alpha Resp	0.191983	0.575949	0.144631	0.320084	1.16084	72	Ifi30	Ly6e	Trim14	Wars	Cmtr1	Ifih1	Eif2ak2	Psme2	Mvb12a	Casp1	Trim30d	Cd47	Psme2b	Trim5	Bst2	Ogfr	Uba7	Psmb8	Nmi	Psme1	Isg15	Lgals3bp	Tmem140	Adar	Trim26	Ddx60
Hm Cholesterol Homeostasis	0.249004	0.705511	0.120985	0.342585	1.12306	40	Errfi1	Cd9	Atxn2	S100a11	Mvk	Fabp5	Gusb	Anxa5	Pnrc1	Trp53inp1
Hm E2f Targets	0.278723	0.73579	0.117766	0.273268	1.08279	125	Dclre1b	Nap1l1	Smc1a	Dctpp1	Cdc25b	Cks1b	Ssrp1	Usp1	Cdkn2c	Pnn	Suv39h1	Naa38	Nme1	Dek	Exosc8	Cdkn1a	Nasp	Nolc1	Stmn1	Mki67
Hm Il2 Stat5 Sig	0.28903	0.73579	0.114751	0.2725	1.07812	124	Ctsz	Snx9	Tnfrsf9	Phtf2	Capg	Batf	Wls	Lclat1	Icos	Cyfip1	Cd86	Gpx4	Itga6	Ccr4	Syt11	Uck2	Slc1a5	Cdc42se2	Eomes	Il2ra	Rabgap1l
Hm Hedgehog Sig	0.522199	0.839082	0.0797706	0.387965	0.95517	13	Celsr1	Rasa1	Ptch1	Ets2	Cdk6
Hm Apical Surface	0.565401	0.839082	0.0755015	0.366707	0.917455	14	Flot2	Lyn	Adipor2	Adam10	Cd160
Hm Fatty Acid Met	0.592105	0.839082	0.0751182	0.248718	0.934501	93	S100a10	Grhpr	Hsd17b4	Hibch	Cbr1	Sdha	Idh3g	Acads	Hsdl2	Prdx6	Acsl5	Eci2
Hm Il6 Jak Stat3 Sig	0.73428	0.8625	0.0606404	0.256751	0.855063	42	Cd9	Stat1	Cd38	Fas	Il2ra	Il10rb	Stat3
Hm Pancreas Beta Cells	0.748454	0.8625	0.0605093	0.349944	0.78544	9	Dpp4	Srprb	Sec11a
Hm Kras Sig Dn	0.755647	0.8625	0.0598603	0.28677	0.819311	24	Scgb1a1	Mthfr	Camk1d	Zbtb16
Hm Oxidative Phosphorylation	0.783599	0.868085	0.063079	0.212065	0.878556	176	Cyb5a	Ndufb8	Ndufa1	Ndufs7	Bckdha	Ndufa4	Cox6b1	Uqcrq	Atp5j2	Ndufv2	Rhot2	Gpx4	Atp6v0c	Sdha	Idh3g	Slc25a4	Ndufs8	Uqcrb	Atp6v0b	Atp5c1	Hadha	Atp5e	Uqcr11	Polr2f	Atp5k	Ndufs2	Dlat	Sucla2	Fh1	Ndufb4	Acadm	Cox17	Oat	Atp6v1f	Mrps22	Got2	Acaa1a	Vdac3	Timm9	Timm17a	Surf1	Cyb5r3	Mpc1
Hm Xenobiotic Met	0.8	0.868085	0.0583453	0.231707	0.841671	73	Cyb5a	Fas	Cbr1	Gclc	Npc1	Pink1	Hprt	Dhrs1	Slc1a5
Hm Wnt Beta Catenin Sig	0.909651	0.94678	0.0512184	0.240798	0.687967	24	Dvl2	Numb	Ncor2	Ptch1
Hm Protein Secretion	0.986742	0.986742	0.0438002	-0.185455	-0.655629	75	Rab9	Dnm1l	Sec24d	Vamp4	Gm37240	Ap3b1	Ykt6	Kif1b	Scamp3	Ap1g1	Arfgef2	Pam	Sod1	Dop1a	Gbf1
Hm Angiogenesis	0.952849	0.971906	0.04707	-0.264242	-0.543829	7	Lrpap1	Ccnd2
Hm Pi3k Akt Mtor Sig	0.829868	0.881734	0.0516356	-0.228607	-0.814938	80	Ddit3	Cxcr4	Akt1s1	Cab39	Ube2n	Nod1	Tnfrsf1a	Fasl	Ube2d3	Actr2
Hm Uv Resp Up	0.761029	0.8625	0.0543434	-0.22857	-0.85066	100	Btg1	Furin	Btg3	Mark2	Prkaca	Wiz	Icam1	Ppif	Eif5
Hm Myogenesis	0.745527	0.8625	0.0589694	-0.258093	-0.818717	41	Sh2b1	Eif4a2	Ifrd1	Mef2a	Dapk2	Itgb1	Bin1	Bhlhe40	Lpin1	Myh9	Flii	Atp6ap1	Gabarapl2	Myo1c	Syngr2
Hm Spermatogenesis	0.731855	0.8625	0.0605093	-0.267327	-0.839237	39	Tle4	Rad17	Il12rb2	Phf7	Csnk2a2	Tsn	Pias2	Ide	Nf2	Mtor	Chfr	Lpin1
Hm Glycolysis	0.641651	0.839082	0.0633597	-0.244156	-0.900303	95	Cxcr4	Chst2	Eno1	Ddit4	Irs2	Psmc4	Alg1	Got1	B3gat3	Gnpda1	Chpf2	Sap30	Casp6	B4galt7	Me2	Egln3	Pfkp	Zfp292	Rpe	Pam	Sod1	Fkbp4
Hm Unfolded Protein Resp	0.636697	0.839082	0.0626618	-0.242865	-0.898126	94	Atf4	Ddit4	Rrp9	Eif4a2	Exosc1	Spcs1	Eif4a3	Imp3	Exosc2	Dctn1	Atf6	Cnot4
Hm Interferon Gamma Resp	0.614545	0.839082	0.0639272	-0.237014	-0.919127	138	Btg1	Tnfaip3	Gzma	Lap3	Ptpn1	Slamf7	Pde4b	Trafd1	Casp8	Txnip	Icam1	Nod1	Irf4	Ddx58	Usp18
Hm Estrogen Resp Early	0.595463	0.839082	0.0673624	-0.259818	-0.926196	80	Unc119	Elovl5	Gab2	Siah2	Mindy1	Bcl2	Ppif	Cish	Itpk1	Aff1	Myc
Hm G2m Checkpoint	0.58209	0.839082	0.0678338	-0.248233	-0.937351	120	Tra2b	Hnrnpd	Srsf2	Ythdc1	Odf2	Cbx1	Top1	Pds5b	Arid4a	Hspa8	Lig3	Smad3	Myc	Rpa2	Notch2	Ndc80	Hif1a	Casp8ap2	Sap30	E2f4
Hm Notch Sig	0.582031	0.839082	0.0701132	-0.358188	-0.92253	17	Fbxw11	Notch2	Sap30	Aph1a
Hm Adipogenesis	0.575188	0.839082	0.0687943	-0.248709	-0.940221	122	Uqcr10	Gbe1	Ubc	Uqcrc1	Ak2	Ucp2	Qdpr	Samm50	Cox6a1	Chuk	Pim3	Coq3	Agpat3	Dhrs7b	Bcl2l13	Uck1	Ppp1r15b	Pgm1	Tank	Ccng2	Hadh	Tkt	Nkiras1	Coq5	Pdcd4	Idh3a	Sod1	Gadd45a	Araf	Scp2	Decr1	Ptcd3	Cmpk1
Hm Uv Resp Dn	0.57197	0.839082	0.0694481	-0.263384	-0.928757	72	Zmiz1	Ythdc1	Dlg1	Atp2b4	Sfmbt1	Mios	Smad3	Myc	Sipa1l1	Celf2	Notch2	Slc7a1	Abcc1	Mrps31	Akt3	Runx1
Hm Apical Junction	0.560976	0.839082	0.0699459	-0.26625	-0.935678	70	Actb	Dlg1	Gnai2	Icam1	Itga2	Baiap2	Rsu1	Hadh	Pfn1	Itgb1	Rhof	Nf2	Akt3	Epb41l2	Cap1	Tsc1	Ldlrap1	Stx4a	Myh9	Rras	Actg1	Fyb	Wasl	Ptprc
Hm Myc Targets V2	0.449902	0.839082	0.0838361	-0.315913	-1.00587	42	Dusp2	Rrp9	Nip7	Srm	Ndufaf4	Ddx18	Myc	Farsa	Tbrg4	Imp4	Mcm5	Rcl1	Pus1	Phb
Hm Heme Met	0.433396	0.839082	0.0833634	-0.271594	-1.01633	114	Picalm	Blvra	Bnip3l	Htra2	Sdcbp	Dcun1d1	Kdm7a	Ypel5	Ucp2	Cdr2	Usp15
Hm Tgf Beta Sig	0.417166	0.839082	0.0888945	-0.329917	-1.01446	35	Furin	Id2	Ppp1r15a	Smad3	Ube2d3	Rhoa
Hm Mitotic Spindle	0.414234	0.839082	0.0843144	-0.262857	-1.01002	129	Arhgef2	Tbcd	Capzb	Rab3gap1	Ckap5	Clip1	Nedd9	Arf6	Cep57	Dlg1	Lats1	Arhgap4	Dynll2	Notch2	Mapre1	Ndc80	Flna	Kif1b	Smc4	Rhof	Abr	Bin1	Abi1	Tuba4a	Pxn	Stau1	Racgap1	Myo9b	Lmnb1	Epb41l2	Tsc1	Incenp	Myh9	Arhgap10	Wasl	Arhgef7	Arfgef1	Abl1	Cep192	Plekhg2
Hm Allograft Rejection	0.407273	0.839082	0.0850427	-0.262702	-1.01084	130	Gzma	Ccl4	Cd8a	Srgn	Il16	Ets1	Itk	Dars	Cd40lg	Cd8b1	Ube2n	Icam1	Ncr1	Irf4	Itgb2	Mtif2	H2-Oa	Fasl	Hif1a	Il27ra	Gzmb	Ly75	Ikbkb	Ifnar2	Flna	Tapbp	Ptpn6	Sit1	Bcl3	Abi1
Hm Androgen Resp	0.3174	0.73579	0.102449	-0.311387	-1.08102	67	Zmiz1	Elovl5	Myl12a	Sec24d	Ube2i	Abcc4	Ptk2b
Hm Epithelial Mesenchymal Transition	0.310139	0.73579	0.106323	-0.345963	-1.09745	41	Tnfaip3	Jun	Gem
Hm Mtorc1 Sig	0.179817	0.573165	0.138805	-0.293424	-1.14416	150	Ddit3	Atp6v1d	Cxcr4	Gbe1	Eno1	Elovl5	Ddit4	Gtf2h1	Rrp9	Ifrd1	Psmc4	Qdpr	Nfil3	Got1	Sytl2	Ppp1r15a	Itgb2	Psph	Lta4h	Nufip1	Ube2d3	Actr2	Nup205	Pgm1	Psmc2
Hm Apoptosis	0.176147	0.573165	0.140406	-0.3188	-1.18363	97	Jun	Ddit3	Dnm1l	Mcl1	Btg3	Bnip3l	Cyld	Nedd9	Gna15	Casp8	Txnip	Cflar
Hm Estrogen Resp Late	0.176136	0.573165	0.142901	-0.342604	-1.21119	75	Dusp2	Btg3	Elovl5	Siah2	Atp2b4	Id2	Bcl2	Zfp36	Ppif	Cish	Itpk1	Aff1	Aldh3a2
Hm Kras Sig Up	0.12381	0.512821	0.173748	-0.354164	-1.26232	78	Tnfaip3	Cxcr4	Yrdc	Dusp6	Ets1	Avl9	Gadd45g	Id2	Itga2	Ppp1r15a	Itgb2	Cbl	Prdm1	Lat2	Crot	Spry2	Birc3	Ikzf1	Il10ra	Ccnd2	Atg10	Abcb1a	Il7r	Gypc	Bpgm	Il2rg	Lcp1	Ptbp2	Glrx	Serpina3g
Hm P53 Path	0.119403	0.512821	0.175204	-0.325173	-1.21627	113	Btg1	Jun	Ddit3	Ddit4	Mxd1	Ptpre	Plk3	Traf4	Slc3a2	Rab40c	Ctsd	Trafd1	Txnip	Rap2b	Ppp1r15a	Klk8
Hm Inflammatory Resp	0.0836502	0.512821	0.213928	-0.361433	-1.28726	81	Klf6	Rgs1	Chst2	Mxd1	Ptpre	Selenos	Gabbr1	Gna15	Pde4b	Icam1	P2rx7	Nfkbia	Myc	Hif1a	Pik3r5	Kif1b	Slc7a1	Tapbp	Abi1	Cd48	Cd82	Emp3	Lcp2	Il10ra	Sell
Hm Coagulation	0.0576541	0.49006	0.266351	-0.470046	-1.42657	33	Furin	Dusp6	Arf4	Wdr1	Usp11	Itga2	Klf7	Klk8	Lta4h	Pdgfb
Inflammatory Pcr	0.0489717	0.49006	0.321776	-0.846376	-1.49842	4	Ccl3
Hm Complement	0.00231601	0.0393722	0.431708	-0.43298	-1.6088	99	Hspa1b	Tnfaip3	Usp16	Gzma	Dusp6	Prdm4	Lap3	Dock10	Ctsd	Cd40lg	Usp15	Gnai2	Xpnpep1	Usp14	Lta4h	Hspa1a	Calm3	Pdgfb	Pik3r5	Gzmb	Rnf4	Pfn1	Cebpb	Csrp1	Pdp1	Lgals3
Hm Hypoxia	0.000984096	0.0250945	0.45506	-0.450205	-1.6728	99	Btg1	Tnfaip3	Jun	Klf6	Ddit3	Cxcr4	Gbe1	Chst2	Eno1	Ddit4	Bnip3l	Irs2	Siah2	Ets1	Nfil3	Jmjd6	Bcl2	Zfp36	Ppp1r15a	Xpnpep1	Klf7	Pdgfb	Sap30	Pgm1	Casp6
Hm Tnfa Sig Via Nfkb	4.01957e-05	0.00204998	0.557332	-0.473765	-1.80173	125	Btg1	Tnfaip3	Jun	Klf6	Gem	Mcl1	Dusp2	Btg3	Mxd1	Yrdc	Nfkbie	Ccl4	Ptpre	Irs2	Birc2	Pde4b	Nfil3	Icam1	Id2	Zfp36	Cflar	Ddx58	Ppp1r15a	Litaf	Smad3	Klf2	Nfkbia	Myc	Rel	Bcl2a1d	Tank	Fosb	Dennd5a	Ier5	Tnfaip8	Birc3	Cebpb	Bcl3	Dnajb4	Per1
[truncated: 12 more columns]

## Sheet: 5 DE GSEA Cluster-6 S3.vs.S1 GS
	pval	padj	log2err	ES	NES	size	Leading Edge 1	Leading Edge 2	Leading Edge 3	Leading Edge 4	Leading Edge 5	Leading Edge 6	Leading Edge 7	Leading Edge 8	Leading Edge 9	Leading Edge 10	Leading Edge 11	Leading Edge 12	Leading Edge 13	Leading Edge 14	Leading Edge 15	Leading Edge 16	Leading Edge 17	Leading Edge 18	Leading Edge 19	Leading Edge 20	Leading Edge 21	Leading Edge 22	Leading Edge 23	Leading Edge 24	Leading Edge 25	Leading Edge 26	Leading Edge 27	Leading Edge 28	Leading Edge 29	Leading Edge 30	Leading Edge 31	Leading Edge 32	Leading Edge 33	Leading Edge 34	Leading Edge 35	Leading Edge 36	Leading Edge 37	Leading Edge 38	Leading Edge 39	Leading Edge 40	Leading Edge 41	Leading Edge 42	Leading Edge 43
Hm Unfolded Protein Resp	0.00385319	0.0982564	0.431708	0.429536	1.60845	81	Lsm1	Sec31a	Cnot4	Calr	Nolc1	Npm1	Cnot6	Eif4e	Sec11a	Eif4ebp1	Eif2s1	Dkc1	Xpot	Dcp2	Hsp90b1	Gosr2	Cebpg	Slc30a5	Ywhaz	Paip1	Eif4a2	Hspa5	Nop56	Eif4g1	Arfgap1	Serp1	Yif1a	Atp6v0d1	Tars
Hm Interferon Alpha Resp	0.0359941	0.458925	0.321776	0.388212	1.37773	61	Irf1	Parp14	Ifi30	Rtp4	Psme1	Cnp	Irf9	Cmtr1	Trim30a	Samd9l	Tent5a	Trim26	Rnf31	Bst2	Gm7030	Helz2	Txnip	Herc6	Psmb8	Psme2	Trim30b	Trim30d	Trim14
Inflammatory Pcr	0.078	0.568286	0.227987	0.889831	1.36131	2	Ccr7	Cxcr5
Hm Glycolysis	0.0899582	0.573483	0.216543	0.349987	1.28508	75	Hs2st1	Ppp2cb	Gclc	Ppia	Nasp	Kif2a	Tpst1	Paxip1	Ext1	Chst12	Pgam1	Got1	Ugp2	Got2	Aldh9a1	P4ha1	Mif	Hspa5	Stmn1	Gnpda1	Pgk1	Prps1	Psmc4	Txn1	Ak3	Hdlbp	Tpi1	Eno1	Arpp19	Med24	Homer1	Dld	Cxcr4	Mxi1
Hm Myc Targets V2	0.126294	0.578244	0.179782	0.404784	1.27252	34	Tfb2m	Nolc1	Npm1	Hspd1	Pus1	Utp20	Cdk4	Imp4	Gnl3	Farsa	Nop56
Hm Myc Targets V1	0.159091	0.578244	0.166934	0.277736	1.13899	165	Rsl1d1	Srsf7	Nolc1	Npm1	Hsp90ab1	Dhx15	Hspd1	Eif4e	Eif3b	Ppia	Txnl4a	Eif2s1	Cct4	Cdk4	Pcna	Xpot	Gspt1	Snrpd2	Vbp1	Stard7	Uba2	Hnrnpa2b1	Ssbp1	Pcbp1	Rps2	Psmd7	Canx	Got2	Ncbp1	Cct2	Cct3	Gnl3
Hm Spermatogenesis	0.190476	0.578244	0.143759	0.402798	1.21274	29	Ip6k1	Agfg1	Mllt10	Csnk2a2	Gmcl1	Dbf4	Phkg2	Mtor	Ezh2	Hspa4l
Hm Pi3k Akt Mtor Sig	0.230108	0.586207	0.132147	0.314545	1.1259	66	Pten	Calr	Acaca	Ptpn11	Eif4e	Cfl1	Slc2a1	Actr3	Cdk4	Arf1	Nck1	Hsp90b1
Hm Xenobiotic Met	0.422414	0.714149	0.0925529	0.296325	1.01531	53	Psmb10	Por	Slc1a5	Gclc	Comt	Tpst1	Irf8	Slc6a6	Acox1	Lpin2	Cyfip2	Aldh9a1	Adh5	Dhrs1	Pgd	Dhrs7	Ddt	Ssr3
Hm Protein Secretion	0.443011	0.714149	0.0897105	0.278583	0.997174	66	Anp32e	Sec31a	Gbf1	Arfgef2	Rab22a	Arf1	Stx16	Gosr2	Tmed2	Ergic3	Ap2b1	Mapk1	Ap3s1	M6pr
Hm Myogenesis	0.462656	0.714149	0.0852885	0.307926	0.983423	36	Myh9	Gadd45b	Lsp1	Fdps	Gabarapl2	Acsl1	Myl4	Mef2a	Eif4a2
Hm Interferon Gamma Resp	0.5	0.728571	0.0833634	0.250449	0.982487	114	Irf1	Psmb10	Gpr18	Sri	Ptpn6	Parp14	Ifi30	Ddx58	Rtp4	Psme1	Irf8	Socs1	Samhd1	Irf9	Ifnar2	Cmtr1	Samd9l	Trim26	Rnf31	Bst2	Gm7030	Pml	Lats2	Rnf213
Hm Notch Sig	0.559917	0.771778	0.0749279	0.368786	0.918186	15	Psenen	Dtx1
Hm Mtorc1 Sig	0.593617	0.796697	0.0734381	0.238225	0.947933	120	Qdpr	Calr	Acaca	Hspd1	Slc1a5	Gclc	Sec11a	Ifi30	Ppia	Slc2a1	Actr3	Cfp	Slc6a6	Got1	Nfyc	Stip1	Hsp90b1	Cyb5b	Tfrc	Tcea1	Canx
Hm E2f Targets	0.698947	0.812927	0.0647943	0.234709	0.903521	103	Anp32e	Exosc8	Nolc1	Nudt21	Nasp	Eif2s1	Cdk4	Pcna	Gspt1	Rbbp7	Tfrc	Rad21	Pttg1	Xpo1	Rfc2	Stmn1	Nop56	Dck	Pop7	Ezh2	Cdkn1b	Rpa3	Prps1	Ilf3	Stag1	Prkdc	Tbrg4	Donson
Hm Oxidative Phosphorylation	0.719027	0.814897	0.0658312	0.221155	0.906537	159	Uqcrq	Hccs	Ndufa9	Por	Atp6v1g1	Ndufa4	Vdac2	Ndufb2	Cox6c	Uqcrb	Cox6b1	Fxn	Cyb5r3	Timm8b	Acadm	Acaa1a	Ndufa6	Polr2f	Tomm22	Uqcrc2	Slc25a4	Pdha1	Got2	Slc25a12
Hm P53 Path	0.844581	0.89306	0.0544556	0.21531	0.818051	91	Ptpre	Slc3a2	Steap3	Ifi30	Socs1	Pcna	Gadd45a	Hint1	Klf4	Cyfip2	Mxd1	Lrmp	Fbxw7	Ercc5	Rps27l	Sec61a1	Txnip	Nol8	Xpc	Fos	Hspa4l
Hm Reactive Oxygen Species Path	0.858038	0.89306	0.0546808	0.24227	0.749452	32	Gclc	Lsp1	Ftl1	Prdx2	Ndufa6	Mgst1	Lamtor5
Hm Peroxisome	0.907547	0.907547	0.0474483	-0.223019	-0.724542	45	Pex14	Eci2	Cat	Acot8	Elovl5	Pex2	Cnbp	Msh2	Scp2
Hm Kras Sig Dn	0.896282	0.907547	0.0496901	-0.262267	-0.696795	18	Camk1d	Coq8a	Akr1b10	Cdkal1	Skil	Sidt1	Nr4a2	Vps50	Sgk1	Tg	Btg2
Hm Mitotic Spindle	0.79206	0.85947	0.0537873	-0.22384	-0.852893	104	Ssh2	Pcgf5	Myo9b	Cdc27	Tubgcp5	Abl1	Nf1	Rab3gap1	Dlg1	Sass6	Ccdc88a	Dync1h1	Notch2	Pafah1b1	Atg4b	Arhgef7	Arhgef2	Arl8a	Smc1a	Lmnb1
Hm Apical Surface	0.784736	0.85947	0.0558265	-0.344636	-0.732454	8	Plaur	Adipor2
Hm Hedgehog Sig	0.701349	0.812927	0.0603786	-0.361352	-0.802671	9	Ets2	Nf1	Ldb1	Tle3
Hm Apical Junction	0.664137	0.806452	0.062249	-0.263032	-0.895725	56	Lamb3	Icam1	Rsu1	Nf1	Pbx2	Cdk8	Nf2	Dlg1	Evl	Cd86	Map4k2	Vasp	Exoc4	Pfn1
Hm Uv Resp Up	0.651751	0.806452	0.0643583	-0.246676	-0.904854	85	Junb	Gch1	Rpn1	Ddx21	Sqstm1	Furin	Btg1	Icam1	Parp2	Il6st	Aldoa
Hm Heme Met	0.650376	0.806452	0.0628004	-0.240891	-0.908034	95	Rbm38	Lmo2	Ell2	Cdc27	Cat	Trak2	Ranbp10	Tnrc6b	Tspan5	Sdcbp	Mkrn1	E2f2	Lrp10	Xpo7
Hm Dna Repair	0.625698	0.806452	0.0642141	-0.242961	-0.924656	102	Tk2	Pola2	Bcap31	Rae1	Umps	Taf13	Arl6ip1	Gtf2b	Srsf6	Cstf3	Mpg	Cant1	Sdcbp	Gpx4	Polr1d
Hm Kras Sig Up	0.525424	0.74435	0.0734381	-0.277316	-0.962538	62	Plaur	Ccnd2	Lcp1	Id2	Cbl	Birc3	Adam17	Laptm5	Lat2	Fbxo4	Sdccag8	Ptbp2	Itgb2	Ptcd2	Trib2	Cab39l	Ppp1r15a
Hm Il6 Jak Stat3 Sig	0.476099	0.714149	0.0793435	-0.32326	-0.989719	35	Jun	Cd44	Il17ra	Cbl	Grb2	Myd88	Il10rb	Il6st
Hm Inflammatory Resp	0.467412	0.714149	0.078921	-0.284041	-0.99488	64	Gch1	Plaur	Raf1	Slc7a1	Nampt	Icam1	Icosl	Abca1	Sell	Nfkb1	Tlr1	Rhog	Atp2a2	Ptger4	Irf7
Hm Pancreas Beta Cells	0.449612	0.714149	0.0831291	-0.452745	-1.02895	10	Lmo2	Foxo1
Hm Allograft Rejection	0.417769	0.714149	0.0857844	-0.268499	-1.02305	104	Cd79a	Gzma	Glmn	Jak2	Ccnd2	Gpr65	Degs1	Icam1	H2-DMb1	Il27ra	Icosl	Fcgr2b	Irf4	H2-Oa	Tlr1	Itgb2
Hm Adipogenesis	0.407197	0.714149	0.0873098	-0.267378	-1.02673	110	Pdcd4	Ppp1r15b	Cox7b	Pex14	Dlat	Acaa2	Ak2	Cat	Acadl	Ubc	Aifm1	Abca1	Idh3g	Samm50	Aldoa	Atl2	Adipor2	Gpx4	Sdhb	Ghitm	Ubqln1	Gbe1	Cyc1	Scp2	Gphn	Bcl2l13
Hm Fatty Acid Met	0.396154	0.714149	0.0897105	-0.287114	-1.03323	76	Adsl	Eci2	Acaa2	Cpt1a	Pdhb	Acadl	Acot8	Idh3g	Kmt5a	Aldoa	Sucla2	Elovl5	Aldh3a2	Adipor2	Auh
Hm Coagulation	0.393762	0.714149	0.0908241	-0.367623	-1.0524	24	Ctsh	Furin	Lta4h	Arf4	Prep
Hm Uv Resp Dn	0.370019	0.714149	0.0928481	-0.305077	-1.03891	56	Dusp1	Pex14	Slc7a1	Zmiz1	Smad3	Pik3cd	Dlg1	Sfmbt1	Nipbl	Nfkb1	Notch2
Hm Complement	0.293542	0.650898	0.10882	-0.29957	-1.09221	82	Gzma	Plaur	Jak2	Brpf3	Raf1	Ehd1	Lgals3	Ctsh	Grb2	Lta4h	Usp14	Rhog	Irf7	Xpnpep1	Cr1l	Psmb9	Prep
Hm G2m Checkpoint	0.29128	0.650898	0.10592	-0.284748	-1.08048	100	Pola2	Dtymk	Cdc27	Ccnt1	Rad23b	Slc7a1	Orc6	Abl1	Smad3	Tra2b	Kmt5a	Hnrnpd	Arid4a	Notch2	Cdc25b	Pafah1b1	Cul3	E2f2	Sap30	Wrn	Smc1a	Lmnb1	Cul1	Tle3	Foxn3	Myc	Suv39h1	Smarcc1	Upf1
Hm Angiogenesis	0.241379	0.586207	0.124434	-0.660113	-1.2219	5	Ccnd2
Hm Hypoxia	0.233333	0.586207	0.124434	-0.312099	-1.12789	79	Dusp1	Jun	Plaur	Hs3st1	Btg1	Zfp36	Irs2	Bcl2	Aldoa	Sdc4	Kdm3a	Xpnpep1	Sap30	Gbe1	Ppp1r15a	Pnrc1	Jmjd6	Fam162a	Vhl	Bhlhe40	Pim1
Hm Androgen Resp	0.20412	0.57834	0.130777	-0.35295	-1.17469	50	Ell2	Fkbp5	Myl12a	Zmiz1	Ptk2b	Tnfaip8	Pias1	Elovl5	Rps6ka3	Zbtb10
Hm Apoptosis	0.192748	0.578244	0.13649	-0.324756	-1.16698	75	Gch1	Pdcd4	Jun	Bcap31	Cd44	Ccnd2	Lgals3	Sqstm1	Birc3	Dnm1l	Pmaip1	Egr3
Hm Il2 Stat5 Sig	0.176699	0.578244	0.144631	-0.328171	-1.18743	78	Alcam	Nfkbiz	Dennd5a	Cd44	Ccnd2	Gpr65	Umps	Furin	Xbp1	Phlda1	Bcl2	Sell	Irf4	Pou2f1	Rnh1	Gpx4	Hopx	Huwe1	Pdcd2l	Rhob	Cd86	Il4ra	Wls	Bhlhe40	Pim1
Hm Cholesterol Homeostasis	0.176245	0.578244	0.143759	-0.41454	-1.2005	25	Alcam	Plaur	Lgals3
Hm Wnt Beta Catenin Sig	0.170498	0.578244	0.146416	-0.484208	-1.27586	17	Hdac5	Ccnd2	Adam17	Maml1	Cul1	Myc	Lef1	Ncor2	Psen2
Hm Bile Acid Met	0.157895	0.578244	0.154191	-0.432495	-1.23811	24	Pex7	Abca3	Cat	Abca1	Pnpla8	Scp2	Crot	Phyh	Abcd1	Nedd4
Hm Tgf Beta Sig	0.154876	0.578244	0.154191	-0.41367	-1.24856	32	Junb	Id2	Furin	Smad3	Arid4b	Ppp1r15a	Smurf2	Smad7	Skil
Hm Estrogen Resp Early	0.0660377	0.561321	0.24134	-0.378459	-1.30804	61	Jak2	Cd44	Fkbp5	Nxt1	Abca3	Xbp1	Bcl2	Pmaip1	Il6st	Egr3	Elovl5	Cant1
Hm Epithelial Mesenchymal Transition	0.0506823	0.516959	0.282013	-0.482975	-1.44387	31	Jun	Plaur	Cd44	Id2	Tpm1	Sdc4	Notch2	Tpm4	Rhob
Hm Estrogen Resp Late	0.00873699	0.148529	0.38073	-0.467138	-1.59165	54	Pdcd4	Jak2	Cd44	Fkbp5	Nxt1	Id2	Abca3	Xbp1	Zfp36	Bcl2	Il6st	Egr3	Mocs2	Elovl5	Aldh3a2
Hm Tnfa Sig Via Nfkb	2.93426e-06	0.000149647	0.627257	-0.504329	-1.95315	114	Dusp1	Junb	Gch1	Jun	Dennd5a	Plaur	Birc2	Dnajb4	Ets2	Lamb3	Egr1	Cd44	Ier5	Ehd1	Id2	Sqstm1	Sik1	Btg1	Nampt	Phlda1	Zfp36	Birc3	Icam1	Smad3	Icosl	B4galt5	Irs2	Abca1	Il6st	Egr3	Tnfaip8	Ier2	Nfkb1	Sdc4	Ptger4	Zbtb10	Zc3h12a	Nr4a1	Rhob	Ppp1r15a	Pnrc1	Nfkbia	Ccnl1
[truncated: 5 more columns]

[truncated: 9 more sheets: 5 DE GSEA Cluster-7 S3.vs.S1 GS, 5 DE GSEA Cluster-8 S3.vs.S1 GS, 5 DE GSEA Cluster-9 S3.vs.S1 GS, 5 DE GSEA Cluster-10 S3.vs.S1 G, 5 DE GSEA Cluster-11 S3.vs.S1 G, 5 DE GSEA Cluster-12 S3.vs.S1 G, 5 DE GSEA Cluster-13 S3.vs.S1 G, 5 DE GSEA Cluster-14 S3.vs.S1 G, 5 DE GSEA Cluster-15 S3.vs.S1 G]
