# Supplementary material for: B cells modulate lung antiviral inflammatory responses via the neurotransmitter acetylcholine
Source: Nat Immunol. 2025 Apr 22;26(5):775–89. doi: 10.1038/s41590-025-02124-8 (PMC12043518; doi:10.1038/s41590-025-02124-8)
Supplement: Supplementary file 4 — Statistical source data. [file 41590_2025_2124_MOESM4_ESM.xlsx]

## Sheet: Sheet1
Fig. 1a	MFI											Frequency
	unstim			No ACh			10^-6 nM ACh					unstim			No ACh			10^-6 nM ACh
	673	664	674	4957	4803	4737	1567	1760	1954			6.07	6.21	5.5	47.6	47.9	48.2	23.6	22.7	28.5
	unstim			No ACh			10^-6 nM ACh					unstim			No ACh			10^-6 nM ACh
	2009	1979	1883	7568	7353	9109	2396	2763	2784			3.98	2.55	1.94	40.2	44.4	47	10.8	17.3	15.2
	unstim			No ACh			10^-6 nM ACh					unstim			No ACh			10^-6 nM ACh
	387	411	380	4070	4181	3587	1328	1500	1701			5.34	5.9	5.48	50.3	49	48.7	25.4	23.2	30.7
Fig. 1b
	No LPS				No ACh				10^-9 nM				10^-6 nM				10^-3 nM				1nM				1uM				1mM
FREQ	2.48	2.47	2.14	1.2	29.4	23.2	28.4	35.1	26.8	22	18	19.5	18.9	19.2	18.3	17.2	18.8	15.6	19.7	15.2	12.4	13.7	12.2	10.9	18.7	15.5	10.6	11.7	17.1	16.4	13.8	14.6
MFI	No LPS				No ACh				10^-9 nM				10^-6 nM				10^-3 nM				1nM				1uM				1mM
	700	378	388	272	1937	1758	1781	2138	1601	1401	1062	1207	1373	1059	1018	1116	1328	943	1124	1177	841	914	813	590	1207	1028	717	926	1111	929	765	778
Fig. 1c
Macs % of live	PBS-treated			Low-dose			High-dose				AMs % of live	PBS-treated			Low-dose			High-dose				IMs % of live	PBS-treated			Low-dose			High-dose
	8.65	8.34	7.47	11.7	11.4	11.3	12.6	11.2	11.1			0.86	0.63	1.1	1.74	1.86	2.32	2.61	2.4	1.93			7.72	7.66	6.31	9.96	9.47	8.91	9.87	8.77	9.09
Fig 1d
CD86	PBS-treated			Low-dose			High-dose				MHCII	PBS-treated			Low-dose			High-dose				CD206	PBS-treated			Low-dose			High-dose
	M1	M2	M3	M6	M7	M8						M1	M2	M3	M6	M7	M8						M1	M2	M3	M6	M7	M8
	3.32	3.87	3.63	2.4	2.02	2.24	1.21	1.84	1.23			23.4	19.7	19.2	20.6	18	14.4	16.6	17.5	14.1			15.6	13.3	21.6	18.3	22.2	24.9	27.8	28.3	23.7
Fig. 1e
CD86	PBS-treated			Low-dose			High-dose				MHCII	PBS-treated			Low-dose			High-dose				CD64	PBS-treated			Low-dose			High-dose				CD206	PBS-treated			Low-dose			High-dose
	66.6	92	71	29	44	22	8	17	33			2550	2432	2299	1735	1805	1411	1560	1683	1301			226	194	213	158	176	150	154	158	116			2722	2329	4052	3621	4055	4445	4236	4935	3549
Fig, 1f
CD86	PBS-treated			Low-dose			High-dose				MHCII	PBS-treated			Low-dose			High-dose				CD64	PBS-treated			Low-dose			High-dose
	97	113	122	101	100	102	89	105	93			2396	2319	2207	1803	1871	1506	1733	1895	1427			192	167	173	125	145	109	118	121	89.9
Fig 1g
TNFa MFI	PBS-treated			Low-dose			High-dose
	36525	33453	33354	30058	29064	31303	27798	27754	31286
Fig. 1h		Control treated								ACh treated
	tnfa	0.76575	1.94502	2.05544	0.59704	0.61323	1.01371	1.07186	0.82112	0.58376	0.39842	0.58121	0.64121	0.81083	0.69134		0.90522
	il6	0.80095	0.58463	1.33614	1.30622	0.90786	0.58421	1.64589	1.40172	0.95085	0.5026	0.22461	0.49804		0.42458	0.9463	0.40709
	il1b	0.59788	0.6719	1.11355	1.25338	0.82244	0.68096	2.00172	1.59097	0.80228	0.37379	0.19155	0.32913	0.38547	0.24318	0.52336	0.37425
	ccl2	0.92956	0.85669	2.80419	1.11008	0.59465	0.40433	1.63322	1.02731	0.76661	0.43643	0.2458	0.36894	0.6326	0.45134	0.80257	0.44337
	cxcl1	0.76805	0.66498	1.81987	1.12465	0.54081	0.41696	1.44018	2.94566	0.73496	0.519	0.23679	0.37544	0.82123	0.32222	0.53664	0.51973
	ccl5	0.86542	0.9339	0.72846	1.33742	0.81303	1.12867	1.41789	0.97607	0.95169	0.61718	0.46879	0.69759	1.13097	0.8575	0.80188	0.8342
	ccl7	1.14355	1.12029	2.31962	1.10221	0.62216	0.40992	1.55108	0.77178	1.10962	0.43614	0.33027	0.66331	0.87481	0.77109	1.21641	0.56246
	il10	0.52563	4.37249	1.66065	1.07523	0.62929	0.49212	1.69948	0.463	0.77931	0.7769	0.50155	1.14864	0.74915	0.37918	0.45719	0.53329
	ifny	0.61689	1.43182	1.00974	1.16672	0.77078	1.01019	1.19143	1.03591	0.66015	0.53742	0.83019	1.10483	1.04434	0.64512	0.96493	0.9007
	ifna1	1.22006	1.35771	0.80987	0.81254	2.10569	1.88277	0.28643	0.80787	1.37957	1.55984	1.69989	1.0161		1.52004	1.12759	1.96885
	ifnb1	1.37088	1.48073	0.81247	0.85151	1.36232	2.02093	0.32303	0.80067	1.60562	1.89361	1.86616	1.28227	1.05999	1.7887	1.25619	2.36309
