# Supplementary material for: B cells modulate lung antiviral inflammatory responses via the neurotransmitter acetylcholine
Source: Nat Immunol. 2025 Apr 22;26(5):775–89. doi: 10.1038/s41590-025-02124-8 (PMC12043518; doi:10.1038/s41590-025-02124-8)
Supplement: Supplementary file 5 — Statistical source data. [file 41590_2025_2124_MOESM5_ESM.xlsx]

## Sheet: Sheet1
Fig. 2a	Control treated															TNFa-blockade
	28400	13800	16300	23500	2670	15000	12100	17000	6060	10100						30100	102000	28100	26900	38600	92100	248000	50300
Fig. 2b
	C57BL/6										CCR2-/-
	33100	27300	48200	14900		22100	34500	40200	29500		76300	69400	40600	47000	55900	38300	66100	49200	63500	62100
Fig. 2c
Day 0
AMs total counts
	C57BL/6				ccr2-/-
	236600	109600	170000	170400	217800	287000	450800	1048000
IMs total counts
	C57BL/6				ccr2-/-
	754000	716000	620000	762000	1038000	840000	791000	673600
AMs % of mac	C57BL/6				ccr2-/-
	23.5	13.1	21.2	18	16.9	25	35.6	60.1
IMs % of mac	C57BL/6				ccr2-/-
	74.7	85.8	77.3	80.3	80.1	73.2	62.7	38.5
Day 1
AMs total counts	C57BL/6						ccr2-/-
	M1	M2	M3	M4	M5		M6	M7	M8	M9	M10	M11
	234080	360000	215680	222600	363720		477300	706800	401000	223500	343520	195780
IMs total counts	C57BL/6						ccr2-/-
	M1	M2	M3	M4	M5		M6	M7	M8	M9	M10	M11
	653840	1040000	787200	840000	865200		457320	667200	659000	287500	530480	320580
AMs % of mac
	C57BL/6				ccr2-/-
	6.2	9.66	8.29	5.09	17.5	17.1	25.1	20.4
IMs % of mac	C57BL/6				ccr2-/-
	91.9	89.4	89.6	92.8	81.5	81.6	73.4	78
