# Supplementary material for: B cells modulate lung antiviral inflammatory responses via the neurotransmitter acetylcholine
Source: Nat Immunol. 2025 Apr 22;26(5):775–89. doi: 10.1038/s41590-025-02124-8 (PMC12043518; doi:10.1038/s41590-025-02124-8)
Supplement: Supplementary file 6 — Statistical source data. [file 41590_2025_2124_MOESM6_ESM.xlsx]

## Sheet: Sheet1
Fig. 3b
Lung		Day 0
	B cells	5.8	7.6	5.5	4.8	3.7	8	8	3
	T cells	1.9	1.8	0.9	2.2	2.9	0.8	1.5	0.9
	Non-B non-T cells	0.09	0.4	0.2	1.4	2.4	0.09	0.4	0.07
PleurC
		Day 0
	B cells	50	24	29	54	50	53
	T cells	0.7	1	0.8	3.4	3.8	1.8
	Non-B non-T cells	0.3	0.3	0.24	0.4	1.6	0.3
Fig. 3c
Lung		Day 0
	B cells	55	84	91	73	64	82	80	69
	T cells	1.7	3.7	1.5	3	7	4	6	11
	Non-B non-T cells	43	5	3	11	4	3	2	8
PleurC		Day 0
	B cells	94	94	97	96.3	95	96.6
	T cells	0.08	0.35	1.1	1.54	2	1.3
	Non-B non-T cells	0.7	1.3	1.7	1.5	1.7	1.5
Fig. 3d
Lung		Day 0
	B cells	49000	91390	86250	50600	33000	96000	128000	23000
	T cells	2450	4940	3000	4400	3900	6400	8000	2300
	Non-B non-T cells	35000	4940	1875	8140	3000	2240	2400	2300
PleurC		Day 0
	B cells	558000	544000	403200	602400	728000	671600
	T cells	540	1920	7040	9360	13160	10350
	Non-B non-T cells	3780	4480	4480	9600	15400	9200
Lung		Day 0
	Resting B	8.6	15	10	8.6			7	6.5	7.8	7.6	3
	B-1	37.5	61	61	38				21	40	52	21
	CD5+	54	80	67	44				45	60	72	29
	CD5-	28	55	57	33				15	23	40.3	15
PleurC		Day 0
	Mature B				18.7	15	24	26	26	26	26	13
	B-1	75		69	49	37	46	53		55		35
	CD5+	72		67	50	35	45	52		54		36
	CD5-	79		73	50	44	53	58		60		34
Fig. 3e
		Day 0												Day 0
Lung	Mature B	8.6	15	10	8.6	7	6.5	7.8	7.6	3		Plerual cavity	Mature B			18.7	15	24	26	26	26	26	13
	B-1	37.5	61	61	38		21	40	52	21			B-1	75	69	49	37	46	53		55		35
	CD5+	54	80	67	44		45	60	72	29			CD5+	72	67	50	35	45	52		54		36
	CD5-	28	55	57	33		15	23	40.3	15			CD5-	79	73	50	44	53	58		60		34
Fig. 3f
		No-stim			LPS			Fab'
	Day 1	2.7	2.72	2.75	19.6	20	19.7	3.9	3.8	3.8
	Day 2	4	4.03	4.11	24	24.5	24.4	5.6	5.3	5.3
	Day 3	7.8	7.3	5.9	22.3	21.7	21.7	6.9	6.8
Fig. 3g
	0															1															3															7
	49000		91390	86250			50600	33000	96000	128000	23000					98600	50600	129800	67500	258120	255000	102920									132600	84000	200000	147500	308000	247050	214170
Fig. 3h
	WT Cre-								B-ChAT-KO
	M1	M2	M3	M4	M5	M6	M7	M8	M9	M10	M11	M12	M13	M14	M15	M16
	282000	31700	246000	277000	61700	36600	1	587000	10000	16800	72100	47600	35200	32400	1	1
Fig. 3i
	WT Cre-						T-ChAT-KO (Cre+)
	32300	11800	97400	83200	115000		165000	79100	221000	84100	91500
Fig. 3j
	TNFa % of IM	WT						BCHATKOCre+						TNFa MFI	WT						BCHATKOCre+
		21	36	23	24.8	37		41	37.4	39.5	48.3	64			800	550	832	582	497		762	943	863	765	1005	1283
	CD86 % of IM	WT						BCHATKOCre+						CD86 MFI	WT						BCHATKOCre+
		21.9	31.5	19.9	21.4	28.8		36.3	32.3	28.7	33.3	48			201	338	190	166	238		364	327	266	279	467
