# Supplementary material for: B cells modulate lung antiviral inflammatory responses via the neurotransmitter acetylcholine
Source: Nat Immunol. 2025 Apr 22;26(5):775–89. doi: 10.1038/s41590-025-02124-8 (PMC12043518; doi:10.1038/s41590-025-02124-8)
Supplement: Supplementary file 7 — Statistical source data. [file 41590_2025_2124_MOESM7_ESM.xlsx]

## Sheet: Sheet1
Ext. 6a
	B cells % of live	WT					uMT-/-
		26.4	30.4	34.3	22.2	30.8	0.29	0.15	0.3	0.27	0.32
	B cells # counts	WT					uMT-/-
		1716000	1428800	1440600	865800	1355200	17690	8250	10800	8640	12480
Ext. 6b
	TNFa % macs	WT					uMT-/-						TNFa MFI macs	WT					uMT-/-
		23.8	20.4	21.4	36.1	43.8	35.7	38.3	37.5	39.6	52.6			3834	4376	4157	7636	8268	4486	4509	7184	7997	12396
	TNFa % AMs	WT					uMT-/-						TNFa MFI AMs	WT					uMT-/-
		41.9	45.3	48.9	65.2	64.7	43.4	37.7	55.6	57.6	68.1			12255	15543	15676	21809	19510	9693	10558	16443	17643	22608
	TNFa % IMs	WT					uMT-/-						TNFa MFI IMs	WT					uMT-/-
		22.7	16.9	18.6	31.4	39.7	38.5	42	36.2	37.1	51			2290	1859	2127	4637	5720	4114	4344	5262	5699	10742
Ext. 6c
	IMs total #	WT					uMT-/-
		507650	339340	353220	577200	433840	768600	731500	489600	304960	491400
	AMs total #	WT					uMT-/-
		242450	274480	190260	246870	192280	95770	53350	248760	167680	148980
	Monocytes total #	WT					uMT-/-
		71500	38070	48720	81900	40040	140300	151250	105120	56640	97500
Ext. 6d
	CD206 % of macs	WT					uMT-/-
		36.1	45.9	36	32.2	33.8	16.3	12.9	37.7	40.3	27.4
	CD206 total counts	WT					uMT-/-
		288600	315370	214620	282750	226600	153110	106700	296280	216960	186420
	CD206 MFI macs	WT					uMT-/-
		2286	2739	2081	1927	1969	734	564	2036	2042	1330
	F4/80 MFI macs	WT					uMT-/-
		1667	2609	1314	1464	1872	3761	3595	3674	3459	2775
	CD11b MFI macs	WT					uMT-/-
		2740	2644	3031	2945	2692	3580	3970	3197	3104	2926
Ext. 6e
	F4/80 MFI IMs	WT					uMT-/-
		1813	2606	1626	1588	2124	3931	3698	3362	3619	2473
	CD11b MFI IMs	WT					uMT-/-
		3720	4544	4609	4048	3559	4010	4259	4575	4444	3687
	CD64 MFI IMs	WT					uMT-/-
		69.4	50	47.9	48.9	64.1	63	62.2	65.1	76.2	67.4
Ext 6f
Left
	TNFa+ % of AMs	WT						ChATBKO
		38	49.6	42.7	38	48.7		59.3	32.6	46.6	37.6	33.8
	TNFa MFI AMs	WT						ChATBKO
		10344	13796	11615	10409	13442		27833	12261	14299	11812	11279
Right	TNFa % of AMs	WT (Cre-)					ChatBKO
		30.5	43.4	56.1	41.9		36.6	31	37.7	37.6
	TNFa MFI	WT (Cre-)					ChatBKO
		30641	42449	50067	56658		27629	33723	43592	36308
Ext 6g
		WT (Cre-)					ChATBKO
	il6	1.00768	1.30075	0.985603	0.774105	0.999954	4.00563	1.54193	2.13363
	tnfa	1.37336	1.08715	0.52622	1.10785	1.14889	1.1533	1.50836	2.23689
	il1b	0.711358	1.52065	0.842607	0.769151	1.42642	1.66697	1.34966	1.96961
	csf2	1.31359	1.14291	0.81047	0.90821	0.904907	0.996625	1.15914	1.86916
	cxcl10	1.56274	0.843583	1.05058	0.708787	1.01869	1.2907	0.985998	2.53378
	ccl7	1.78652	0.980241	0.482291	1.06144	1.11546	1.52906	0.967258	3.76564
	ccl5	0.864462	1.41141	0.936169	0.795474	1.10058	1.42812	1.52486	0.761965
	il10	1.77096	0.960766	0.562613	1.56614	0.667011	0.875504	0.862439	0.701075
	ifna1	1.30458	0.718009	1.09684	1.15992	0.83913	0.725834	0.494945	0.339726
Ext 6h
	Neutrophils % of live	WT						BCHATKOCre+
		5.72	2.3	1.6	1.9	2.3		2.6	1.5	3.5	4.1	1.4
