# Supplementary material for: B cells modulate lung antiviral inflammatory responses via the neurotransmitter acetylcholine
Source: Nat Immunol. 2025 Apr 22;26(5):775–89. doi: 10.1038/s41590-025-02124-8 (PMC12043518; doi:10.1038/s41590-025-02124-8)
Supplement: Supplementary file 8 — Statistical source data. [file 41590_2025_2124_MOESM8_ESM.xlsx]

## Sheet: Sheet1
Fig. 5a
	Monocytes
		0	124800	72800	62400																107520	147600	102900
		3				975000	344400	120000						1340000	461000	850000	794000							518400	280500	904400						1020000	1300000	429000	1670000
		7							1554000	3160000	1500000	3240000	578000					3830000	5190000	5180000							5180000	2120000	3040000		6510000					6560000	4240000	4740000
	Neutrophils
		0	21120	25220	32200									17600	61560	43800
		3				280500	109060	48400									189000	63800	119000	162000					158720	336600	483480						120000	315000	73500	258000
		7							70000	390400	107000	406000	52300								330000	550000	394000					928200	400000	366000		810000					284000	319000	444000
Fig. 5b
		WT					ChATBKO
	Edema	0	1	1	2	1	1	2	1	2	1
	Leukocytes	0	3	2	3	3	2	3	2	2	2
	Hemorrhage	3	1	2	1	0	1	1	1	2	1
	Fibroplasia	0	1	0	1	2	1	2	0	1	1
	Thrombosis	0	2	1	1	1	1	1	1	1	1
	Type II Hypertrophy	0	1	0	1	0	0	0	0	1	0
	Gross findings	0	0	0	0	0	1	2	0	3	2.5
Fig. 5c
		WT					ChATBKO
	Nasal cavity epithelial degeneration	0	0	0	0	0	0	0	1	3	3
	Gastrointestinal tract dysbiosis	0	0	0	0	0	2	1	3	0	0
Fig. 5d
T cell total count		WT										ChatBKO
		M1	M3	M7	M8	M9						M10	M12	M13	M14	M15	M16	M17
		6384000	3185000	7784000	6897000	7056000						7116000	8670000	10836000	10251000	17160000	13927000	10020000
CD8 total count		WT										ChatBKO
		M1	M3	M7	M8	M9						M10	M12	M13	M14	M15	M16	M17
		2748000	591500	4508000	4862000	4164000						4368000	5238000	5661000	7536000	8360000	6915000	6705000
Eff CD8 T total count		WT										ChatBKO
		M1	M3	M7	M8	M9						M10	M12	M13	M14	M15	M16	M17
		2412000	591500	4186000	4598000	3864000						4068000	4662000	5270000	6984000	7828000	6570000	6210000
Fig. 5e
top
	WT (Cre-)									ChatBKO
	tnfa	0.70928	0.83195	0.95135	1.50764	1.18152				0.97626	0.56113	1.03905	1.00189	0.60675	0.80335	0.94775
	il6	2.63417	1.65225	0.89841	0.37989	0.67321				0.6783	2.1768	2.43371	0.96403	1.48946	0.68581	0.43206
	il1b	0.42131	2.09438	0.54389	1.58733	1.3127				1.27003	0.34599	1.00499	1.087	0.63248	0.92046	0.98497
	ccl7	0.86122	1.64042	0.54991	0.97415	1.32133				1.98045	2.07489	2.28134	1.93622	1.8153	1.60986	1.97071
	ccl2	1.07305		0.58793	0.77062	1.09565				1.44187		1.7943	1.38724	1.40021	1.54213	1.21923
	cxcl1	1.91511	0.95999	0.65548	0.80524	1.03052				0.88998	0.87372	0.98191	1.35894	1.29101	1.05975	0.96989
	ccl5	0.71973	0.35506	1.31573	2.51736	1.18146				1.22251	0.44352	0.70711	0.76342	0.78381	1.48235	1.56238
5e bottom
	WT (Cre-)									ChatBKO
	sftpc	0.65388	0.83396	1.71712	1.06797						0.52836	0.81625	0.71059	0.3249	0.51743	0.67815
	sftpa1	0.61606	0.89803	1.51223	1.19527						0.89429	0.8937	0.61407	0.43689	0.43242	1.04124
	sftpb	0.89574	0.87736	1.06222	1.19792						0.8116	1.10943	0.68902	0.65359	0.78302	0.94148
	sftpd	0.89954	0.90288	1.22259	1.00708						0.54347	0.90003	0.70099	0.521	0.63914	0.88889
	abca3	0.76531	0.88106	1.48499	0.99869						0.51416	0.81651	0.82581	0.68797	0.7382	0.94987
	pdpn	0.98145	0.72139	1.22063	1.15711					0.9893	0.81759	0.96241	0.85749	0.71542	0.70235	1.03629
	hopx	0.71042	0.84775	1.46696	1.13187					1.20011	0.56654	0.68583	0.74615	0.44041	0.81696	0.96522
Fig. 5f	sftpc			sftpa1			sftpb			sftpd
	mRNA	CD8 T total count		mRNA	CD8 T total count		mRNA	CD8 T total count		mRNA	CD8 T total count
	0.65388	2748000		0.61606	2748000		0.89574	2748000		0.89954	2748000
	0.83396	4508000		0.89803	4508000		0.87736	4508000		0.90288	4508000
	1.71712	4862000		1.51223	4862000		1.06222	4862000		1.22259	4862000
	1.06797	4164000		1.19527	4164000		1.19792	4164000		1.00708	4164000
	0.52836	5238000		0.89429	5238000		0.8116	5238000		0.54347	5238000
	0.81625	5661000		0.8937	5661000		1.10943	5661000		0.90003	5661000
	0.71059	7536000		0.61407	7536000		0.68902	7536000		0.70099	7536000
	0.3249	8360000		0.43689	8360000		0.65359	8360000		0.521	8360000
	0.51743	6915000		0.43242	6915000		0.78302	6915000		0.63914	6915000
	0.67815	6705000		1.04124	6705000		0.94148	6705000		0.88889	6705000
Fig. 5g
	Days	WT Cre-										ChatBKO
	0	2.79	2.79	2.79	2.79	2.79	2.79	2.79				2.79
	1	282000	31700	246000	277000	61700	36600	1	587000			10000	16800	72100	47600	35200	32400	1	1
	3	210000	72600	238000	235000	251000	145000	286000				128000	266000	110000	22500	64600
	7	635	61.5	328	626	660	359	2.79				2090	3120	808	2.79	643	2.79	537
	10	905		2.79	2.79	353						49.2	310	73.4	197	2.79	115	17.6
	14	2.79	2.79	2.79	2.79	2.79						2.79
Fig. 5h
	NK % of live	WT									ChAT-KO
		0.87	0.88	1.1	0.84	0.67	0.75	0.84	0.82		1.54	1.35	1.71	1.27	1.03	1.03	0.95
	CD8 T % of live	WT										ChAT-KO
		15.4	13	13.5	21.4	15.4	13	13.5	14.4	16.6		17.7	14.4	16.6	19.8	17.7	19.7	21.4
	Eff/Eff Mem % of live	WT										ChAT-KO
		0.77	0.38	0.7	0.64	0.75	0.37	0.68	0.64	0.91		1.11	0.65	0.93	1.08	1.1	1.08	0.63
