# Supplementary material for: B cells modulate lung antiviral inflammatory responses via the neurotransmitter acetylcholine
Source: Nat Immunol. 2025 Apr 22;26(5):775–89. doi: 10.1038/s41590-025-02124-8 (PMC12043518; doi:10.1038/s41590-025-02124-8)
Supplement: Supplementary file 9 — Statistical source data. [file 41590_2025_2124_MOESM9_ESM.xlsx]

## Sheet: Sheet1
Fig. 6d
NES IMs
	Pathway	WT	ChATBKO
	Hm Tnfa Sig Via Nfkb	0	1.86604
	Hm Myc Targets V1	0	1.51418
	Hm Apoptosis	0	1.54985
	Hm Kras Sig Dn	0	1.79509
	Hm Dna Repair	0	1.52787
	Hm Cholesterol Homeostasis	0	1.37138
	Hm Uv Resp Up	0	1.17889
	Hm P53 Path	0	1.1449
	Hm E2f Targets	0	1.15568
	Inflammatory Pcr	0	1.25075
	Hm Kras Sig Up	0	-1.12112
	Hm Coagulation	0	-1.16044
	Hm Epithelial Mesenchymal Transition	0	-1.20489
	Hm Uv Resp Dn	0	-1.23842
	Hm Complement	0	-1.22616
	Hm Wnt Beta Catenin Sig	0	-1.35882
	Hm Apical Surface	0	-1.3852
	Hm Il6 Jak Stat3 Sig	0	-1.32998
	Hm Apical Junction	0	-1.4309
	Hm Interferon Gamma Resp	0	-1.39621
	Hm Pi3k Akt Mtor Sig	0	-1.51503
Fig. 6g
NES AMs
	Pathway	WT	ChATBKO
	Hm Oxidative Phosphorylation	0	1.40447
	Hm Interferon Alpha Resp	0	1.51452
	Hm Myc Targets V1	0	1.30459
	Hm Pancreas Beta Cells	0	1.27343
	Hm Interferon Gamma Resp	0	1.12814
	Hm Allograft Rejection	0	1.12094
	Hm E2f Targets	0	1.10239
	Hm Dna Repair	0	1.09082
	Hm Uv Resp Dn	0	1.08394
	Hm P53 Path	0	1.00107
	Hm Myogenesis	0	-1.29872
	Hm Glycolysis	0	-1.20038
	Hm Fatty Acid Met	0	-1.23707
	Hm Il6 Jak Stat3 Sig	0	-1.41247
	Hm Unfolded Protein Resp	0	-1.3123
	Hm Apical Surface	0	-1.69441
	Hm Bile Acid Met	0	-1.50922
	Hm Pi3k Akt Mtor Sig	0	-1.4463
	Hm Hypoxia	0	-1.42388
	Hm Tnfa Sig Via Nfkb	0	-1.36146
	Hm Protein Secretion	0	-1.59939
Fig. 6h
	TNFa MFI IMs
		WT (Cre-)					BCHATKOCre+
		M1	M2	M3	M4	M5	M6	M7	M8	M9	M10
		7421	6050	5926	5063	3992	9582	10264	7952	6243	10036
	TNFa+ % of IMs	WT (Cre-)					BCHATKOCre+
		M1	M2	M3	M4	M5	M6	M7	M8	M9	M10
		42.3	39.5	40.5	38.7	30.8	53.4	50	47.2	43.2	50.7
	TNFa+ % of live	WT (Cre-)					BCHATKOCre+
		M1	M2	M3	M4	M5	M6	M7	M8	M9	M10
		2.1	1.96	2.05	2.11	1.94	3.6	2.99	2.61	2.88	2.57
