# Supplementary material for: B cells modulate lung antiviral inflammatory responses via the neurotransmitter acetylcholine
Source: Nat Immunol. 2025 Apr 22;26(5):775–89. doi: 10.1038/s41590-025-02124-8 (PMC12043518; doi:10.1038/s41590-025-02124-8)
Supplement: Supplementary file 10 — Statistical source data. [file 41590_2025_2124_MOESM10_ESM.xlsx]

## Sheet: Sheet1
Fig. 6b
																					Fig. 6e, top
	WT (Cre-)						BChatKOCre+
	13.3	5.2	11.1	11	8.1		28.4	17.7	12.9	14.2	9.3											Distance	ChAT-																								ChAT+
																						0-5	18.1818	32	37.5	33.3333	16	21.0526	47.0588	21.4286	33.3333	45.4545	25	40	36.3636	19.2308	25	30.7692	32.3529	21.2121	18.5185	32.4324	12	41.0256	33.3333	47.619	0	0	0
																						5-10	27.2727	24	37.5	16.6667	20	21.0526	11.7647	21.4286	25	9.09091	35	20	27.2727	23.0769	10	20.5128	32.3529	15.1515	3.7037	24.3243	8	17.9487	26.6667	19.0476	0	0	100
																						10-15	18.1818	20	0	22.2222	16	42.1053	17.6471	14.2857	25	18.1818	10	0	18.1818	15.3846	25	15.3846	8.82353	21.2121	11.1111	5.40541	32	7.69231	20	14.2857	100	50	0
																						15-20	9.09091	12	0	11.1111	12	0	0	10.7143	8.33333	0	20	10	13.6364	11.5385	10	10.2564	11.7647	6.06061	18.5185	8.10811	8	12.8205	6.66667	0	0	50	0
Fig. 6d																						>20	27.2727	12	25	16.6667	36	15.7895	23.5294	32.1429	8.33333	27.2727	10	30	4.54545	30.7692	30	23.0769	14.7059	36.3636	48.1481	29.7297	40	20.5128	13.3333	19.0476	0	0	0
	ChAT-	ChAT+	ChAT-	ChAT+
	2.503	12.354	2.503	1.596
	5.011	13.876	5.011	3.364																	Fig. 6e, bottom
	7.152	10.359	7.152	2.286																		Distance	ChAT-							ChAT+
	34.867	11.308	34.867	3.174																		0-5	33.3333	20	13.3333	9.52381	42.8571	26.6667	0	100	100	100	50	100	100	0
	12.524	11.03	12.524	3.503																		5-10	33.3333	44	46.6667	38.0952	14.2857	23.3333	21.4286	0	0	0	50	0	0	100
	9.826	18.818	9.826	3.016																		10-15	16.6667	16	13.3333	14.2857	0	30	7.14286	0	0	0	0	0	0	0
	3.802	9.895	3.802	2.214																		15-20	11.1111	0	13.3333	28.5714	14.2857	3.33333	21.4286	0	0	0	0	0	0	0
	1.187	11.876	1.187	6.113																		>20	5.55556	20	13.3333	9.52381	28.5714	16.6667	50	0	0	0	0	0	0	0
	1.959	4.394	1.959	9.404
	17.827	16.923	17.827	2.038
	5.821	20.652	5.821	5.474
	10.331	15.147	10.331	8.019
	7.698	8.307	7.698	6.952
	25.92	1.702	25.92	2.59																	Fig, 6f
	14.869	3.276	14.869	2.26
	2.799	1.267	2.799	2.995																	TNFa % of macs	WT					Acra7-/-						TNFa MFI macs	WT					Acra7-/-
	16.09	13.393	16.09	6.097																		16.5	26	30.1	27.3		30.2	41.5	35.3	45.5				1833	4567	5231	4356		4793	8863	6799	9265
	23.623	4.513	23.623	2.58
	18.5	15.504	18.5	1.825																	TNFa % of AMs	WT					Acra7-/-						TNFa MFI AMs	WT					Acra7-/-
	7.072	2.692	7.072	2.213																		18.5	41	43.9	43.8		46.7	64.3	51.8	65.8				5865	11810	12154	11279		14178	21385	14919	18809
	23.158	2.663	23.158	6.382
	5.77	5.31	5.77																		TNFa % of IMs	WT					Acra7-/-						TNFa MFI IMs	WT					Acra7-/-
	2.48	1.77	2.48																			18.5	18.5	25.2	22.9		26.1	31.3	49.7	31.7				1000	1631	2219	1688		1595	2513	6008	2728
	10.007	6.382	10.007
	6.755	12.354	6.755
	4.249	13.876	4.249
	11.099	10.359	11.099																		Fig .6g
	17.975	11.308	17.975
	8.307	11.03	8.307																		TOP
	2.58	18.818	2.58																			CD45.1 WT										CD45.2 acra7KO
	6.437	9.895	6.437																			5.7	5.39	4.28	14.6	18.8	10.6	17.1	14.1	11.4		19.9	16.6	19.8	17.1	24.3	20.6	26.1	21.3	26.4
	10.111	11.876	10.111
	2.213	4.394	2.213																		BOTTOM
	25.776	16.923	25.776																			CD45.1 WT										CD45.2 acra7KO
	25.826	20.652	25.826																			1922	1730	2618	4567	4138	2986	4578	3456	2851		3886	2746	3156	3421	5221	4008	5076	4008	3997
	9.442	15.147	9.442
	14.481	8.307	14.481
	2.747	1.702	2.747																		Fig. 6h
	4.638	3.276	4.638
	6.799	1.267	6.799																		TOP
	12.733	13.393	12.733																			CTV-WT										eF670-acra7KO
	19.901	4.513	19.901																			34.1	58	46.1	44	48.6	50.6	41				36.8	41.2	44.8	44.4	38.3	28.4	44
	13.92	15.504	13.92
	14.141	2.692	14.141
	3.244	2.663	3.244																		BOTTOM
	3.781	5.31	3.781																			CTV-WT										eF670-acra7KO
	15.339	1.77	15.339																			12075	24995	18628	18400	19518	17379	19721				18868	25403	21588	20393	18230	20490	20449
	4.603		4.603
	12.521		12.521
	2.97		2.97
	4.383		4.383
	2.067		2.067
	11.805		11.805
	14.659		14.659
	7.982		7.982
	3.586		3.586
	7.262		7.262
	5.743		5.743
	2.039		2.039
	2.944		2.944
	37.661		37.661
	3.825		3.825
	10.499		10.499
	10.099		10.099
	1.4		1.4
	19.403		19.403
	10.299		10.299
	22.806		22.806
	8.406		8.406
	17.723		17.723
	1.596		1.596
	2.256		2.256
	4.888		4.888
	6.388		6.388
	13.546		13.546
	6.972		6.972
	19.565		19.565
	15.468		15.468
	30.723		30.723
	2.778		2.778
	8.674		8.674
	1.187		1.187
	5.225		5.225
	10.93		10.93
	14.844		14.844
	7.492		7.492
	12.624		12.624
	7.437		7.437
	2.104		2.104
	8.314		8.314
	15.646		15.646
	13.27		13.27
	6.824		6.824
	23.604		23.604
	11.329		11.329
	2.975		2.975
	9.746		9.746
	3.191		3.191
	8.837		8.837
	1.825		1.825
	1.989		1.989
	20.629		20.629
	6.164		6.164
	39.167		39.167
	27.73		27.73
	18.465		18.465
	25.014		25.014
	31.448		31.448
	37.781		37.781
	18.525		18.525
	8.181		8.181
	28.234		28.234
	27.949		27.949
	53.676		53.676
	14.959		14.959
	11.623		11.623
	18.149		18.149
	37.034		37.034
	36.425		36.425
	19.495		19.495
	24.064		24.064
	58.31		58.31
	20.18		20.18
	3.802		3.802
	15.992		15.992
	24.541		24.541
	22.781		22.781
	13.668		13.668
	3.191		3.191
	15.278		15.278
	32.913		32.913
	64.108		64.108
	38.183		38.183
	9.831		9.831
	3.658		3.658
	3.501		3.501
	1.373		1.373
	11.247		11.247
	18.504		18.504
	7.994		7.994
	3.071		3.071
	7.138		7.138
	8.612		8.612
	11.89		11.89
	6.486		6.486
	15.971		15.971
	2.285		2.285
	21.029		21.029
	13.365		13.365
	2.666		2.666
	7.515		7.515
	2.196		2.196
	2.62		2.62
	7.273		7.273
	21.47		21.47
	37.235		37.235
	10.196		10.196
	2.504		2.504
	8.268		8.268
	12.65		12.65
	9.881		9.881
	6.577		6.577
	14.316		14.316
	9.054		9.054
	7.596		7.596
	35.042		35.042
	27.904		27.904
	22.375		22.375
	9.535		9.535
	6.084		6.084
	6.789		6.789
	3.8		3.8
	10.984		10.984
	4.56		4.56
	9.612		9.612
	9.943		9.943
	5.555		5.555
	8.817		8.817
	17.14		17.14
	5.474		5.474
	8.766		8.766
	4.263		4.263
	1.867		1.867
	5.347		5.347
	13.481		13.481
	5.632		5.632
	15.962		15.962
	33.221		33.221
	5.318		5.318
	29.071		29.071
	19.008		19.008
	15.072		15.072
	10.188		10.188
	7.557		7.557
	8.075		8.075
	21.607		21.607
	19.933		19.933
	15.437		15.437
	29		29
	6.769		6.769
	10.339		10.339
	9.651		9.651
	4.815		4.815
	15.855		15.855
	8.622		8.622
	9.705		9.705
	8.35		8.35
	7.523		7.523
	17.228		17.228
	3.697		3.697
	14.534		14.534
	19.91		19.91
	2.213		2.213
	2.186		2.186
	2.749		2.749
	8.728		8.728
	3.456		3.456
	15.696		15.696
	20.221		20.221
	3.276		3.276
	8.056		8.056
	30.3		30.3
	17.466		17.466
	30.48		30.48
	3.958		3.958
	23.749		23.749
	1.949		1.949
	2.882		2.882
	8.117		8.117
	1.825		1.825
	28.067		28.067
	30.576		30.576
	7.196		7.196
	21.231		21.231
	25.557		25.557
	14.342		14.342
	3.317		3.317
	4.345		4.345
	10.27		10.27
	12.888		12.888
	13.342		13.342
	14.42		14.42
	5.954		5.954
	2.104		2.104
	13.135		13.135
	21.604		21.604
	7.978		7.978
	1.825		1.825
	3.246		3.246
	16.658		16.658
	8.544		8.544
	8.701		8.701
	8.717		8.717
	10.013		10.013
	13.283		13.283
	12.267		12.267
	16.305		16.305
	26.86		26.86
	7.171		7.171
	28.696		28.696
	30.311		30.311
	35.236		35.236
	29.03		29.03
	17.463		17.463
	17.471		17.471
	8.288		8.288
	37.862		37.862
	35.447		35.447
	5.402		5.402
	14.355		14.355
	1.399
	28.72
	5.402
	8.512
	3.021
	25.773
	17.155
	3.501
	2.519
	23.366
	10.155
	3.222
	5.107
	1.979
	1.507
	6.961
	14.565
	4.036
	16.909
	18.16
	6.72
	2.534
	2.408
	5.402
	13.661
	3.649
	6.258
	5.671
	12.233
	18.208
	21.921
	2.58
	6.93
	5.66
	11.063
	17.487
	29.318
	4.868
	8.728
	2.534
	13.747
	1.632
	5.95
	7.136
	33.226
	33.031
	33.336
	34.308
	5.474
	11.056
	16.284
	3.129
	25.146
	37.569
	18.217
	11.907
	2.922
	33.959
	4.963
	30.248
	19.106
	21.407
	3.276
	22.672
	14.789
	16.643
	2.603
	13.463
	14.621
	1.792
	2.141
	12.797
	9.796
	7.45
	21.784
	12.343
	20.651
	29.327
	37.438
	1.825
	10.658
	1.702
	10.8
	13.889
	10.138
	4.194
	7.536
	4.198
	18.677
	21.441
	16.803
	2.391
	11.528
	3.568
	8.862
	2.018
	8.427
	22.95
	3.611
	1.691
	5.821
	17.581
	37.584
	31.248
	6.924
	22.224
	3.755
	3.781
	13.075
	5.046
	18.92
	7.718
	21.992
	1.825
	21.918
	25.42
	5.94
	2.503
	1.691
	11.683
	5.78
	6.861
	6.145
	15.963
	31.651
	21.745
	7.298
	24.767
	8.728
	8.352
	33.027
	14.211
	2.383
	8.906
	3.072
	19.344
	8.015
	3.364
	6.336
	17.645
	2.975
	16.73
	3.943
	8.574
	3.37
	2.692
	2.942
	3.197
	14.516
	23.513
	5.753
	46.636
	47.055
	2.969
	14.267
	6.74
	28.217
	17.991
	10.827
	2.58
	3.963
	12.176
	25.776
	9.96
	10.217
	3.027
	21.168
	19.222
	20.129
	8.401
	14.578
	24.897
	2.834
	11.146
	2.186
	6.029
	26.535
	40.442
	7.614
	22.046
	29.039
	30.57
	11.768
	2.942
	2.186
	16.369
	12.038
	2.256
	1.989
	1.825
	14.039
	16.767
	10.608
	26.35
	24.707
	17.259
	19.468
	22.95
	26.21
	31.081
	30.965
	16.907
	26.083
	43.033
	42.962
	38.604
	6.638
	4.194
	26.65
	51.008
	32.574
	5.329
	2.48
	6.345
	1.441
	38.616
	4.758
	11.514
	9.705
	9.316
	2.834
	20.448
	29.837
	26.823
	37.375
	39.193
	2.969
	3.524
	4.852
	15.458
	21.971
	2.834
	3.524
	4.132
	7.978
	5.384
	27.588
	39.954
	55.642
	1.009
	13.212
	3.697
	17.024
	2.038
	2.834
	16.767
	43.92
	1.691
	10.892
	13.266
	42.81
	54.87
	32.967
	2.64
	5.206
	11.268
	10.091
	7.978
	10.033
	29.168
	37.25
	37.615
	41.675
	31.345
	12.748
	16.551
	36.485
	10.111
	20.914
	13.367
	19.475
	2.141
	9.225
	24.797
	36.193
	4.358
	2.448
	5.99
	9.919
	27.472
	12.844
	2.018
	2.834
	20.141
	5.99
	17.289
	6.138
	4.002
	1.679
	1.066
	15.473
	18.366
	8.239
	9.651
	4.815
	1.989
	1.546
	1.825
	20.652
	2.391
	1.989
	10.716
	14.61
	2.316
	28.273
	15.099
	19.873
	2.448
	1.979
	23.868
	27.185
	21.251
	6.87
	7.637
	3.888
	7.344
	4.721
	13.714
	2.573
	1.691
	30.98
	15.12
	1.989
	10.887
	9.895
	11.099
	6.769
	3.191
	4.08
	2.813
	12.568
	6.579
	3.681
	3.843
	1.825
	13.632
	2.573
	4.758
	4.831
	54.239
	35.159
	48.559
	2.799
	7.261
	11.146
	26.729
	5.94
[truncated: 21 more columns]
