# Supplementary material for: B cells modulate lung antiviral inflammatory responses via the neurotransmitter acetylcholine
Source: Nat Immunol. 2025 Apr 22;26(5):775–89. doi: 10.1038/s41590-025-02124-8 (PMC12043518; doi:10.1038/s41590-025-02124-8)
Supplement: Supplementary file 11 — Statistical source data. [file 41590_2025_2124_MOESM11_ESM.xlsx]

## Sheet: Sheet1
Ext Fig 1a
	CL097	No stim	LPS 100ng	100pg	1ng	10ng	100ng	1ug	10ug
		916	21536	1046	1145	1705	18385	42638	12916
	Poly IC	No stim	LPS 100ng	100pg	1ng	10ng	100ng	1ug	10ug
		916	21536	965	983	1039	1067	992	2256
Ext Fig 1b
		10 PFU				20 PFU				50 PFU				100PFU
	0	100	100	100	100	100	100	100	100	100	100	100	100	100	100	100	100
	1
	2	102.22	102.35	100.44	100.42	106.25	107.65	100.87	103.48	99.49	101.62	104.76	101.9	99.29	99.52	100	100
	3	101.11	103.53	98.67	101.67	106.25	102.94	100.43	102.61	97.95	98.38	103.33	100.48
	4	102.78	105.29	100.44	100	106.25	102.35	100.87	102.17	96.92	96.76	103.81	99.52	90.36	91.43	93.81	89.94
	5	95	97.65	100.44	96.25	99.38	99.41	101.3	102.17	89.74	88.65	98.57	97.14	86.07	90.95	87.11	84.92
	6	87.22	91.18	99.11	95	91.25	92.35	98.7	96.52	84.1	82.7	91.43	87.14
	7	78.89	84.71	95.56	86.25	85.63	84.71	90.43	88.7	78.97	76.76	85.71	81.9	77.14	79.05	78.87	75.42
	8		81.18	88.44	82.92	80.63		87.39	84.78	73.85		81.9	78.57	71.43	71.9	75.77	73.18
	9		83.53	94.67	86.67	78.75		90.87	83.91	72.82		80.48	75.24
	10		92.94	97.78	90.83	79.38		91.3	89.13	79.49		83.33	78.57
	11		99.41	100.44	96.25	78.75		97.83	95.65	87.18		87.14	81.43
	12		102.35	100.44	96.25	82.5		98.26	97.83	94.36		92.86	86.19
Ext Fig 1c
	TNFa MFItotal macs	Non-infected						10PFU						100PFU
		35746	36361	36143	35439			43025	40763	39775	41055	36785	36815	44724	45481	40797	39781
	TNFa MFI IMs	Non-infected						10PFU						100PFU
		34741	35105	34001	33828			43078	40422	39339	43095	36344	36753	45076	45792	41740	40574
	TNFa MFI AMs	Non-infected						10PFU						100PFU
		41524	41821	41731	38929			41562	39993	40544	37741	38439	36993	44709	44902	39465	38047
Ext Fig 1d
	CL097	Non-infected						10PFU
		23904	19121	25908	28406	26151	33514	31845	34114	31762	45275	29538	36346
	PolyIC	Non-infected						10PFU
		8597	7006	8689	6516	5715	8128	6754	8143	6674	6349	7101	8300
