# Supplementary material for: B cells modulate lung antiviral inflammatory responses via the neurotransmitter acetylcholine
Source: Nat Immunol. 2025 Apr 22;26(5):775–89. doi: 10.1038/s41590-025-02124-8 (PMC12043518; doi:10.1038/s41590-025-02124-8)
Supplement: Supplementary file 12 — Statistical source data. [file 41590_2025_2124_MOESM12_ESM.xlsx]

## Sheet: Sheet1
Ext. 2b
MedLN		Day 0
	B cells	11	6.5	6.6	2.3	2	5	5.2	2.4
	T cells	2	1.1	0.8	0.72	0.4	1	0.6	0.6
	Non-B non-T cells	0.05	0.022	0.02	0.2		0.2	0.15	0
Spleen
		Day 0
	B cells	7.8	8.2	6.8	3.45	5	5.1	3.7	8.5	8.5	3.4
	T cells	1.2	2	1.5	1.8	1.9	2.7	2.7	1.5	1.2	3.3
	Non-B non-T cells	0.12	0.12	0.24	0.77	0.43	0.44	0.6	0.15	0.07	0.1
Ext. 2c
MedLN
		Day 0
	B cells	82	84	86	60	71	87	94	94
	T cells	11	9.4	5.6	23	15	3.4	3	4
	Non-B non-T cells	0.8	0.82	0.7	3.44	1.8	0.1	0.5	0
Spleen
		Day 0
	B cells	95		90	93	72	78	73	72	94	95	75
	T cells	1.5		3	1.8	10	8.5	10	10	3.6	2.5	17
	Non-B non-T cells	0.6		3	1.8	4	1.84	4	4.6	0.72	0.6	3
Ext 2d
MedLN
		Day 0
	B cells	29280	14820	15340	34000	21000	36000	41600	30800
	T cells	4270	2280	1180	6800	6300	3600	3200	1980
	Non-B non-T cells	305	171	177	1020	630	120	320	220
Spleen
		Day 0
	B cells	7700000	9900000	9090000	2088000	3036000	2600000	2392000	7080000	9440000	2860000
	T cells	182000	2160000	262600	348000	414000	400000	364000	288000	320000	650000
	Non-B non-T cells	42000	360000	161600	174000	96600	120000	124800	60000	64000	117000
Ext 2h
	Lungs											PleurC
		Day 0												Day 0
	Mature B	70	62	46	69	54	46	67	70	64			Mature B			10	23	29	21	15	10	10	23
	B-1	11.5	13.2	11.4	11.1		32	17.2	12	18			B-1	30	28	42	41	37	49		41		29
	CD5+	7.3	5.6	5	5.86		15	12	6.6	11			CD5+	13	13	24	28	29	35		32		20
	CD5-	4.1	7.44	6.27	5.28		17	5.2	5.34	7			CD5-	17	15	18	13	10	14		9		9
Ext 2i
	Lungs											PleurC		Day 0
		Day 0											Mature B				127100	119000	113750	114700	57600	121600
	Mature B	77000	51200	65949	84000	47300	54900	64000	96000	14030			B-1	132000	116450	117450	217000	143500	227500		260640	188800
	B-1	6650	6800	8398	5625		7800	11840	10800	2300			CD5+	58800	52745	66690	155000	106750	157500		198000	128000
	CD5+	3500	2600	3458	2812.5		4200	8000	5600	1380			CD5-	76800	64390	51300	62000	36750	70000		62640	60800
	CD5-	3150	4200	4693	2962.5		3600	3840	5200	920
Ext 2j											Spleen
	MedLN											Day 0
		Day 0									Mature B			8.2	4.6	1.6				6	6	2
	Mature B	4	4.5	4.5	3.1	3.4	5	4.8	1.4		Transitional B cells			18	6	4				13.5	12	6
	B-1	28	29	20	37	39	73.3	53	24		B-1	49	70	59	43		36	39	46	73	56	26
	CD5+	39	49	33	43	45	67	58	29		CD5+	52	73	63	48		43	45	53	77	59	29.5
	CD5-	22	18	14	24	33	82	20	13		CD5-	43	63	47	31		22	20	25	64	47	21.6
Ext 2k													Day 0
	MedLN										Spleen	Mature B			44	51	39				65	61	52
		Day 0										Transitional B cells			8.4	6.1	8.8				9	8.8	9
	Mature B	80	77	80	74	75	73	75	71			B-1	9	14	16	17		20	22	27	12	15.5	20
	B-1	2.3	3	2.2	9.54	7.1	5.8	4.4	7.5			CD5+	6	10	12	13.5		17	20	23	9	13	15
	CD5+	1.5	2	1.4	8	4.64	3.3	4.1	7.5			CD5-	3	4	4	3.5		3	2	4	3.2	2.6	5.03
	CD5-	0.8	1	0.7	1.54	2.46	2.5	0.3	0
Ext 2l	MedLN								Spleen
		Day 0								Day 0
	Mature B	40800	35700	29040	32000	15400			Mature B			5256000	4242000	777200				3600000	4800000	1300000
	B-1	2346	1260	3240	2240	1804			Transitional B cells			954000	424200	174000				636000	800000	260000
	CD5+	1904	840	1680	1920	1496			B-1	434000	768000	828000	848400		565800	400000	374400	636000	1056000	546000
	CD5-	442	420	2340	640	308			CD5+	308000	552000	630000	666600		455400	340000	301600	492000	880000	403000
									CD5-	126000	216000	198000	183820		97980	60000	72800	144000	160000	143000
