# Supplementary material for: B cells modulate lung antiviral inflammatory responses via the neurotransmitter acetylcholine
Source: Nat Immunol. 2025 Apr 22;26(5):775–89. doi: 10.1038/s41590-025-02124-8 (PMC12043518; doi:10.1038/s41590-025-02124-8)
Supplement: Supplementary file 13 — Statistical source data. [file 41590_2025_2124_MOESM13_ESM.xlsx]

## Sheet: Sheet1
Ext. 3a
		ChAT-GFP+ %
	Pre-pro (A)	0.35	0.29	0.38
	Pro (B)	0.6	0.51	0.52
	Pro & Early pre (C&C')	0.71	0.12	0.49
	Late pre (D)	0.22	0.18	0.12
	BM IgM+IgD+ B-1	47.3	33.9	26.1
	BM IgM+IgDlo B-1	63.6	50	31.6
	Immature (E)	11.4	7.12	4.31
	Immature recirculating (E')	3.17	2.12	1.5
	Mature recirculating (F)	2.47	1.91	0.92
