# Supplementary material for: B cells modulate lung antiviral inflammatory responses via the neurotransmitter acetylcholine
Source: Nat Immunol. 2025 Apr 22;26(5):775–89. doi: 10.1038/s41590-025-02124-8 (PMC12043518; doi:10.1038/s41590-025-02124-8)
Supplement: Supplementary file 14 — Statistical source data. [file 41590_2025_2124_MOESM14_ESM.xlsx]

## Sheet: Sheet1
Ext. 4a
	Unstim			LPS only			Fab'			LPS+Fab'
	1.3	0	0.76	18.5	17.7		2.3	3.9	3.9	9.2	8.5	7.9
Ext. 4b
top
	LPS	21.9	21.8	21.3
	LPS+40L	23.3	23.1	23.2
Bottom
	LPS	21.9	21.8	21.3
	LPS+4+5	17	17	17.1
Ext. 4c
	LPS+40L	23.3	23.1	23.2
	LPS+40L+Fab	21.4	20	20.2
	LPS+40L+Fab+IL4/5	13.4	13.4	12.8
Ext. 4d
	Unstim			LPS only			IgM
	0.7	0.6	0.4	7.8	6.2	4.7	1.1	0.5	1
