# Supplementary material for: B cells modulate lung antiviral inflammatory responses via the neurotransmitter acetylcholine
Source: Nat Immunol. 2025 Apr 22;26(5):775–89. doi: 10.1038/s41590-025-02124-8 (PMC12043518; doi:10.1038/s41590-025-02124-8)
Supplement: Supplementary file 15 — Statistical source data. [file 41590_2025_2124_MOESM15_ESM.xlsx]

## Sheet: Sheet1
Ext 5a
		Day 0										Day 1								Day 3								Day 7
	B-2	85750	63200	88179	99000	66000	72900	71680	108000	15640		78300	75440	88500	25650	141488	145350	51522		37400	68376	42600	40238	162800	138510	100551		38130	69120	62100	31415		35040	31500	154750	141960	56100
	B-1	6650	6800	8398	5625		7800	11840	10800	2300		16240	6900	15930	13500	16252	15300	7440		107100	26040	20000	11800	18700	14580	14520		5473.5	11880	15180	3811	3101	2160		23000	18480	8670
	CD5+ B-1	3500	2600	3458	2812.5		4200	8000	5600	1380		12180	4600	10030	5400	10516	10200	3410		93500	17640	16000	8260	12100	9720	6050		3813	7668	9660	2472	1860.6	816		15000	11760	4420
	CD5- B-1	3150	4200	4693	2962.5		3600	3840	5200	920		4060	2300	5900	7200	5353.6	5100	4340		13600	8400	4000	3540	6600	4860	8470		1783.5	3888	6486	1390.5	1284.7	1824		7500	6930	4250
Ext. 5b
Lungs		Day 0										Day 1								Day 3								Day 7
	Mature B	8.6	15	10	8.6	7	6.5	7.8	7.6	3		6.24	5.6	6	3	6.66	6.65	4.7		3.51	5.2	2.9	2.4	6.66	6.65	4.7		3.3	4.2	3	4.84		6	4	7	6.7	3.37
	B-1	37.5	61	61	38		21	40	52	21		45	27	22	14	33	34.4	19		39	35	23	29	33	34.4	19		22.1	33.3	30.2	32.4	19.5	14		45	30	10
	CD5+	54	80	67	44		45	60	72	29		57	37	36	41	49	66	59		49	64	43	43	49	66	59		33	42	37.6	41.2	30.6	21		76.7	52	30
	CD5-	28	55	57	33		15	23	40.3	15		26.7	18	13	9	20	17	12		16	17	9	17	20	17	12		14	24	24.5	24.6	13	13		25	17.6	6
PleurC		Day 0												Day 1									Day 3					Day 7
	Mature B			18.7	15	24	26	26	26	26	13			19	16	22	20	23	22	21			12.3	15.8	13				13.3	7.8	8.2	14.8		25	20	11
	B-1	75	69	49	37	46	53		55		35			58	42	43	48	62	59	65			47.5	52.6	37			37.4	44	41	35	33	65	76.2	53	37
	CD5+	72	67	50	35	45	52		54		36			57	41	41	45	60	59	62			48.6	53.9	38			37	45.5	41	35	33	69	76.8	50	36
	CD5-	79	73	50	44	53	58		60		34			59	47	50	54	67	59	66.6			46.8	51	34.4			37	44	41	36	35	63	76.7	57	40
PLN/MedLN		Day 0										Day 1								Day 3								Day 7
	FoB	4	4.5	4.5	3.1	3.4	5	4.8	1.4			4.54	3.7	5	2	5.8	5.4	3.78		3.85	5	2.4	2.5	2.11	1.7				3.2	1.5	1.6	2	4	3.7	3.8	4.12	1.9
	B-1/PBs	28	29	20	37	39	73.3	53	24			53	32	38	42	49	49	51		42	55	29	30.5	36	26			41	13.5	11	6.3	12	8	38	11.6	12.2	12.4
	CD5+	39	49	33	43	45	67	58	29			53	31	37	39	53	53	61		43	59	31	34.6	46	32			57	26	27	16	26.1	12	48	26	25.4	18.2
	CD5-/PBs	22	18	14	24	33	82	20	13			44	36	43	52	40	36	26.7		32	44	20	24.7	21	19			2.25	7.56	4.2	3.58	6	4	28	5.64	5.81	7.84
Spleen		Day 0													Day 1									Day 3									Day 7
	FoB			8.2	4.6	1.6				6	6	2			4	3.33	3.8	2	4.24	3.8	2.43			3.8	5.37	2.66	1.6	2.6	2.3	1.9			1.15	1.1	0.82			1.8	3.4	3.9	1.9
	Transit. B			18	6	4				13.5	12	6			8.88	8.15	9	7.22	14	9.5	8			11	12	6	3.3	5.42	4.34	3			3.4	3.2	3.1			4.93	8.66	7.8	4.1
	B-1/PBs	49	70	59	43		36	39	46	73	56	26			53.3	41	46	66	46	54	56.5			47	62	39	36	50.4	40.1	31			31.2	25	22.4	21.6	28.7	40	63.3	47	29.3
	CD5+	52	73	63	48		43	45	53	77	59	29.5			56	48	51	46	53	58	62.7			48	67	43	41	55.9	49.8	40			35	34.7	28.2	26	37.4	46	76	55	34.6
	CD5-/PB	43	63	47	31		22	20	25	64	47	21.6			40.7	25	26	39	33	38	42.1			37	37.4	22	24.4	37	26.8	16			19.3	14.2	14.8	15.8	23.5	22	51.2	34.4	21.1
Ext. 5c
Lungs		Day 0									Day 1								Day 3								Day 7
	B	5.8	7.6	5.5	4.8	3.7	8	8	3		5.28	4.6	5.3	4.1	8.2	8.3	9.13		6.42	5.21	6.43	4.57	8.4	8.3	6.3		4.1	3.5	6.23	5.61	2.74
	T	1	1.5	0.6	1.4	1.7	0.6	1.1	0.6		0.9	0.4	0.4	1	0.84	0.64	0.7		0.86	0.45	0.38	1.11	0.8	0.62	0.7		4	2.4	5.92	4.91	3.4
	Non-B non-T	1.7	0.7	0.2	1.3	0.2	0.3	0.34	0.4		0.34	0.13	0.3	0.45	0.15	0.12	0.15		0.38	0.17	0.33	0.5	0.14	0.12	0.14		0.66	1.23	0.44	0.65	0.39
Ext. 5d
		Day 0									Day 1								Day 3								Day 7
	CD4+	1820	1976	1687.5	2200	1200	2016	4000	1610		5800	1380	2360	4500	8412.8	4165	4340		9350	2520	4000	10738	9570	4131	8470		34560	15400	167500	71400	59500
	CD8+	129.85	666.9	450	1782	2700	267.52	1600	135.7		580	207.46	1180	900	1720.8	782.85	551.8		7650	168	2000	2832	1980	745.2	1001.88		14400	17500	75000	65100	17000
