# Supplementary material for: B cells modulate lung antiviral inflammatory responses via the neurotransmitter acetylcholine
Source: Nat Immunol. 2025 Apr 22;26(5):775–89. doi: 10.1038/s41590-025-02124-8 (PMC12043518; doi:10.1038/s41590-025-02124-8)
Supplement: Supplementary file 16 — Statistical source data. [file 41590_2025_2124_MOESM16_ESM.xlsx]

## Sheet: Sheet1
Ext. 6a
IgM
		WT (Cre-)															BChatKOCre+
		280.558	267.88	267.455	552.798	398.325	418.112	384.012	150.258	155.21	896.115	835.602	642.316	276.085	318.803	675.913	312.945	599.669	311.563	361.226	363.982	395.904	293.81	359.366	478.666	611.803	138.658	177.426	269.565	679.369	503.427
IgG
		WT (Cre-)															BChatKOCre+
		1520.32	1071.05	941.081	1380.12	1620.33	1092.97	1035.65	309.715	312.925	894.155	1824.93	1340.58	744.151	625.758	1275.54	1557.61	3219.08	926.975	1497.82	1898.22	885.415	887.247	1050.36	636.95	1436.28	552.251	505.167	419.862	2901.22	1840.09
IgG1
		WT (Cre-)															BChatKOCre+
		162.392	83.4191	74.2915	125.022	87.9534	89.8192	242.215									149.333	157.094	101.081	188.296	237.327	98.6791	137.465
IgG2b
		WT (Cre-)															BChatKOCre+
		90.3497	107.199	66.7769	300.365	300.679	122.905	70.0124									169.599	200.912	104.353	251.308	265.867	89.4269	69.3596
IgG2c
		WT (Cre-)															BChatKOCre+
		102.005	40.0798	16.8443	42.1841	121.113	159.146	64.6632									61.8763		34.111	80.6124	73.5754	62.662	27.4119
IgG3
		WT (Cre-)															BChatKOCre+
		162.127	99.5237	85.4025	168.707	95.611	106.795	154.701	70.523	37.4351	65.2629	137.438	58.287	54.8908	135.242	23.8167	130.78	72.2758	74.5538	98.5794	165.256	97.5721	51.7652	3.20065	35.468	22.5676	69.2623	41.6873	84.0884	3.27182	44.0208
Ext. 6b
		WT (Cre-)															BChatKOCre+
	Total	280.558	267.88	267.455	552.798	398.325	418.112	384.012	150.258	155.21	896.115	835.602	642.316	276.085	318.803	675.913	312.945	599.669	311.563	361.226	363.982	395.904	293.81	359.366	478.666	611.803	138.658	177.426	269.565	679.369	503.427
	Male						418.112	384.012	150.258	155.21	896.115				318.803	675.913						395.904	293.81	359.366	478.666	611.803			269.565		503.427
	Female	280.558	267.88	267.455	552.798	398.325						835.602	642.316	276.085			312.945	599.669	311.563	361.226	363.982						138.658	177.426		679.369
Ext. 6c
TOP		WT										ChATBKO
	EF	4.99	7.2	9.8	10.3	7.4	4.5	9.2	6.6	5.2		8.5	7.1	11.6	11.3	4	6.8	8.4
	PB	1.9	1.9	2.35	3.3	1.6	1.6	4.2	2.3	1.6		2.1	2.4	3.4	4.6	1.5	2.7	3.2
	PCs	3.1	5.3	7.5	6.9	5.7	2.85	5	4.3	3.5		6.4	4.7	8.2	6.7	2.4	4.1	5.12
BOTTOM
MedLN Day 14	WT (Cre-)						BChat-KO (Cre+)
	6.33	7.54	3.96	6.35	4.23	4.81	3.5	4.1	6.2	6.88		4.66
Ext. 6d
	WT				B-Chat-KO (Cre+)
		0.001552	0.002752	0.001264	0.002421		0.001022	4.66667e-06
Ext. 6e
Flu-IgM		WT										ChATBKO
	0	78000	571000	76300	121000	114000	111000	72800	55900	127000		58300	80900	91300	83800	47100	103000	76700	104000	77800
	7	442000	1950000	3350000	845000	199000	505000	138000	137000	215000		1230000	607000	812000	789000	132000	192000	109000	255000	173000
	14	273000	703000	2200000	445000	374000	1600000	483000	793000	503000		834000	520000	567000	368000	332000	277000	145000	1280000	602000
	21	443000	497000	2110000	428000	151000	285000	156000	184000	143000		358000	324000	323000	388000	113000	132000	88200	176000	148000
	28	242000	601000	688000	338000	156000	125000	112000	126000	177000		241000	274000	224000	296000	72300	129000	58200	130000	103000
Flu-IgG		WT										ChATBKO
	0	27900	111000	18800	60100	25900	15400	12100	13200	11300		38500	15100	28800	46900	20700	29800	12500	8800	37500
	7	442000	2030000	3760000	845000	119000	106000	40300	46300	53600		1230000	607000	812000	789000	63400	57600	37600	64800	120000
	14	9750000	8830000	15500000	9890000	4120000	4930000	3580000	5160000	5210000		17700000	15700000	15400000	11100000	3100000	3260000	2750000	7490000	5820000
	21	5020000	3140000	7790000	5820000	3890000	11100000	4810000	8120000	7750000		6790000	7970000	7620000	4080000	3730000	6470000	4940000	15300000	11100000
	28	6120000	5770000	14700000	10900000	2750000	14100000	4580000	6440000	7530000		9140000	12500000	9570000	5540000	5290000	16400000	4530000	6880000	11000000
Flu-IgG1		WT										ChATBKO
	0	6740	8860	8600	31900	7240	11000	22100	10600	8530		38100	44700	41800	21800	13500	9450	16800	13600	43000
	7	4240	5430	14200	14200	1200	2510	5210	3170	1730		14500	9180	7870	10100	5000	3090	3540	3920	12100
	14	3210000	1420000	4380000	3810000	1170000	2250000	1380000	2210000	1880000		8500000	7040000	6990000	5390000	974000	892000	780000	3890000	2500000
	21	2290000	1110000	4230000	3320000	1950000	7710000	2220000	6080000	4920000		4990000	3820000	3190000	1860000	2480000	1160000	1680000	8340000	4280000
	28	2020000	1410000	7030000	4010000	1130000	8320000	1560000	2670000	2670000		3760000	5090000	3080000	1830000	1220000	7330000	1360000	825000	3500000
Flu-IgG2b		WT										ChATBKO
	0	10700	28100	5380	38400	4310	3190	924	1840	2340		22000	9880	5700	40400	2850	13100	1340	2620	8120
	7	29400	103000	54400	73500	24800	33600	7480	16200	15900		63000	45400	27900	83400	22100	31700	7740	16900	32900
	14	882000	1030000	1580000	871000	1190000	1210000	676000	1180000	1350000		1520000	1220000	1490000	1230000	780000	731000	588000	1760000	1450000
	21	1020000	954000	2150000	1430000	539000	1800000	811000	1490000	1550000		1630000	1520000	2050000	844000	1070000	1860000	1200000	2860000	2400000
	28	1080000	1190000	2340000	1310000	314000	1750000	770000	1460000	1350000		1180000	1270000	1520000	845000	800000	2760000	719000	1810000	2110000
Flu-IgG2c		WT										ChATBKO
	0	7990	43300	2530	14900	1990	827	365	64.1	577		10200	5130	8970	10400	737	4050	481	89.7	1510
	7	45100	110000	32700	62800	40300	16800	6810	6720	10800		77200	31000	28000	52200	14300	7460	5520	12000	22600
	14	1620000	1060000	1040000	1080000	914000	804000	831000	859000	1210000		1440000	1790000	1520000	1070000	1240000	1250000	1200000	1660000	1610000
	21	1960000	1030000	1310000	1390000	824000	2060000	1570000	3430000	3630000		1840000	1810000	1690000	1000000	3470000	2090000	1660000	4110000	3460000
	28	2560000	1730000	2850000	2560000	816000	2010000	1200000	1840000	2210000		2150000	2680000	2620000	1680000	1600000	3630000	1690000	2260000	2820000
Flu-IgG3		WT										ChATBKO
	0	35400	164000	22500	77400	11100	8220	11000	5930	6280		8230	4990	21100	63500	7280	12900	8630	4140	8740
	7	76300	283000	165000	160000	41700	58500	17600	27000	25600		79200	46600	67700	61900	34600	25700	14300	24000	42500
	14	741000	660000	2740000	689000	482000	1220000	569000	1150000	680000		975000	1130000	1030000	693000	561000	594000	147000	1580000	791000
	21	878000	424000	3430000	811000	426000	1090000	574000	729000	308000		1120000	1070000	1110000	667000	374000	468000	165000	953000
	28	1650000	836000	6460000	1950000	323000	742000	356000	525000	309000		2140000	2010000	1800000	1190000	348000	598000	171000	427000	514000
