# Supplementary material for: B cells modulate lung antiviral inflammatory responses via the neurotransmitter acetylcholine
Source: Nat Immunol. 2025 Apr 22;26(5):775–89. doi: 10.1038/s41590-025-02124-8 (PMC12043518; doi:10.1038/s41590-025-02124-8)
Supplement: Supplementary file 17 — Statistical source data. [file 41590_2025_2124_MOESM17_ESM.xlsx]

## Sheet: Sheet1
Ext. 7a
Spleen
		WT							ChATBKO
	Macrophages	1170000	2002000	2002000	1580000	2170000	2580000		3061600	1336000	2100000	1690000	1530000	1940000
	NK cells	1365000	2366000	2475000	2060000	3880000	3740000		1720000	1472000	2310000	2330000	2370000	3260000
	Neutrophils	325000	473200	539000	384000	608000	663000		1032000	360000	540000	517000	306000	416000
	Monocytes	338000	336700	506000	49200	58900	340000		1040600	400000	450000	209000	189000	138000
	pDCs	78000	154700	154000	38400	62700	100000		172000	88000	140000	86900	47700	62400
	cDCs	104000	154700	198000	300000	456000	561000		129000	112000	120000	319000	225000	480000
Ext. 7b
		WT							ChATBKO
	T cells	24050000	30576000	40810000	38300000	52400000	46100000		21758000	29760000	33100000	30300000	29300000	54700000
	CD4 T cells	16445000	18837000	25740000	21700000	28700000	25700000		14104000	17440000	19200000	16700000	15900000	30900000
	CD8 T cells	6760000	10374000	13200000	14000000	20500000	17900000		6278000	11040000	12700000	11800000	11600000	20300000
	gd T cells	338000	564200	869000	1120000	1330000	850000		576200	608000	610000	748000	720000	1500000
Ext. 7d
% of live		WT							ChATBKO
	Total B	55.8	61.6	57.6	64.7	68.1	68.8		65	57.6	61.3	67.6	62	61.1
	MZ B	4.11	4.36	4.15	4.1	5.7	3.7		3.27	5.26	4.58	4.8	4.3	3.76
	TB	3.96	3.82	4.07	6.3	5.56	6.2		7.1	2.2	5.85	5.1	6.2	5.2
	FoB	43.9	49.3	45.3	50	52	54.5		51	47.4	47.2	53.7	47.6	48.2
Total counts		WT							ChATBKO
	Total B	36270000	56056000	63360000	77600000	129000000	117000000		55900000	46080000	61300000	74400000	55800000	97600000
	MZ B	2671500	3967600	4565000	4920000	10800000	6290000		2812200	4208000	4580000	5280000	3870000	6020000
	TB	2574000	3476200	4477000	7560000	10600000	10500000		6106000	1760000	5850000	5610000	5580000	8320000
	FoB	28600000	44863000	49830000	60000000	98800000	92700000		43860000	37920000	47200000	59100000	42800000	77100000
Ext. 7e
		WT					ChATBKO
	Pre-pro (A)	394000	626000	456000	378000		396000	305000	390000	570000
	Pro (B)	809000	883000	898000	816000		1210000	585000	972000	1140000
	Pro & Early pre (C&C')	143000	166000	95200	78000		115000	70000	84000	378000
	Late pre (D)	7680000	6930000	11000000	9960000		14500000	6350000	9060000	10800000
	Bone marrow 43+IgD+IgM+	88400	129000	81600	84000		79200	36000	138000	166000
	Bone marrow B-1	53000	48800	43500	41400		28100	21500	33600	42900
	Immature (E)	1170000	911000	925000	840000		1080000	480000	624000	589000
	Mature recirculating (F)	4730000	7040000	5800000	5250000		6410000	3020000	5170000	4970000
Ext. 7f
		WT							ChATBKO
B-1 % of live	0	1.34	1.47	1.27	1.3	1.4	1.22		1.36	0.98	0.69	1.06	0.94	1.18	1.25
CD5+ B-1 % of live	0	0.73	0.91	0.78	0.87	1.01	0.79		0.69	0.57	0.48	0.68	0.64	0.6	0.61
CD5- B-1 % of live	0	0.62	0.56	0.49	0.45	0.39	0.43		0.67	0.42	0.21	0.38	0.39	0.47	0.64
		WT							ChATBKO
B-1 total counts	0	871000	1337700	1397000	1560000	2660000	2070000		1169600	784000	690000	1170000	846000	1890000	1250000
CD5+ total counts	0	474500	828100	858000	1040000	1920000	1340000		593400	456000	480000	748000	576000	1120000	610000
CD5- total counts	0	403000	509600	539000	540000	741000	731000		576200	336000	210000	418000	351000	752000	640000
Ext. 7g
		WT (C57BL/6)				chat wt/wt Cre+/Cre-
B-1 % of live	Day 0	1.79	1.89	1.93		1.79	1.78
CD5+ B-1 % of live	Day 0	1.2	1.2	1.24		0.99	1.1
CD5- B-1 % of live	Day 0	0.6	0.68	0.69		0.8	0.68
		WT (C57BL/6)				chat wt/wt Cre+/Cre-
B-1 total counts	Day 0	1500000	3400000	2510000		2330000	3030000
CD5+ total counts	Day 0	1010000	2160000	1610000		1290000	1870000
CD5- total counts	Day 0	504000	1220000	897000		1040000	1160000
