# Supplementary material for: B cells modulate lung antiviral inflammatory responses via the neurotransmitter acetylcholine
Source: Nat Immunol. 2025 Apr 22;26(5):775–89. doi: 10.1038/s41590-025-02124-8 (PMC12043518; doi:10.1038/s41590-025-02124-8)
Supplement: Supplementary file 18 — Statistical source data. [file 41590_2025_2124_MOESM18_ESM.xlsx]

## Sheet: Sheet1
	single-cell RNA-Sequencing (GEO submission)
