# Supplementary material for: B cells modulate lung antiviral inflammatory responses via the neurotransmitter acetylcholine
Source: Nat Immunol. 2025 Apr 22;26(5):775–89. doi: 10.1038/s41590-025-02124-8 (PMC12043518; doi:10.1038/s41590-025-02124-8)
Supplement: Supplementary file 19 — Statistical source data. [file 41590_2025_2124_MOESM19_ESM.xlsx]

## Sheet: Sheet1
Ext. 9a
Lung homogenate		WT						ChATBKO
	TNFa+ % of mac	38.4	34	34.6	27	27.9		46.4	40.8	37.1	37.5	41.3
	TNFa MFI	7134	5787	5708	4746	4188		8940	9370	7193	6317	9157
	TNFa+ mac % of live	2.24	2.06	2.24	2.24	2.13		3.8	3.3	2.78	3.16	2.87
		WT						ChATBKO
	TNFa+ AMs % of AMs	31.4	31.8	22.2	24.9	21.6		25.2	38	28.8	32.2	33.6
	TNFa MFI	6304	6719	6252	7242	6705		7643	11288	7447	8692	8971
	TNFa+ AMs % of live	0.13	0.096	0.17	0.16	0.21		0.11	0.31	0.17	0.26	0.29
BAL		WT						ChATBKO
	TNFa+ AMs % of AMs	50.4	41.4	35.4	38.2	47.8		63.9	35.8	43.5
	TNFa MFI	51018	44879	39815	42008	46798		73480	49742	32394
Ext. 9b
Total macs		WT						ChATBKO
	F4/80 MFI	853	1356	1038	1098	927			1343	1222	1347	1197
	CD11b MFI	6480	6768	6763	7150	6275		6670	6933	6804	7240	7226
	CD64 MFI	141	131	132	106	104		120	119	111	122	137
Ext. 9c
IMs		WT						ChATBKO
	F4/80 MFI	886	1389	1093	1123	976			1335	1278	1402	1301
	CD11b MFI	6775	7054	7199	7557	6633		7017	7345	7227	7730	7939
	CD64 MFI	128	120	112	93.8	86.3		107	106	100	107	114
	CD206	430	308	359	286	328		338	279	226	302	282
Ext. 9d
	BAL																Lung										PleurC
	1.35	1.3	3	1.6	0.3	0.35	1.7	15.1	0	0.12	0.3	0.8	0.24	0.78	0.15		44.6	44	42.1	44.7	47.2	47.2	43	40.2	39.8		62.8	57.6	43.2	62	39	68.6
